# Supplementary material for: Transcription Dynamics and DNA Methylation Responses to Growth Modification
Source: Mar Biotechnol (NY). 2025 Jun 12;27(3):96. doi: 10.1007/s10126-025-10476-3 (PMC12162792; doi:10.1007/s10126-025-10476-3)
Supplement: Supplementary file 1 — Supplementary file1 Scripts used in manuscript -- in compressed format (TAR.GZ 9 KB) [file 10126_2025_10476_MOESM1_ESM.gz]

Archive with 4 entries (3 files):
- Supplmental File 2/readme.txt
- Supplmental File 2/RetrieveTSSGFF.v1.1.py
- Supplmental File 2
- Supplmental File 2/Closest.TSS.v.1.1.py
