# Supplementary material for: Transcription Dynamics and DNA Methylation Responses to Growth Modification
Source: Mar Biotechnol (NY). 2025 Jun 12;27(3):96. doi: 10.1007/s10126-025-10476-3 (PMC12162792; doi:10.1007/s10126-025-10476-3)
Supplement: Supplementary file 1 — Supplementary file1 Scripts used in manuscript -- in compressed format (TAR.GZ 9 KB) [file 10126_2025_10476_MOESM1_ESM.gz › Supplmental File 2/readme.txt]

########################################################################################
### Transcription start sites were found using: ########################################
########################################################################################

	python3 RetrieveTSSGFF.v1.1.py  \
	-gff GCF_002021735.2_Okis_V2_genomic.gff \
	-distBefore 2000 \
	-distAfter 200 \
	> TranscriptionalStartSite.v2.0.txt
	
	
########################################################################################
#### Find the methylation positions in R ###############################################
########################################################################################

	#BiocManager::install("edgeR") ###If not already installed
	library("edgeR")
	library("readr")
	library(tibble)
	library(dplyr)
	library(tidyr)
	library(RColorBrewer)
	library(reshape2)
	library(ggplot2)
	
	setwd("/Directory/with/files")

	######################
	### Load the Data ####
	######################

	targets <- read.delim("targets.txt", header=TRUE, sep="\t")
	files <- targets$File
	yall <- readBismark2DGE(as.vector(files), sample.names=targets$Sample)

	####################################
	### Write methylation file #########
	####################################
	write.table(yall$counts, "MethylationPositions.txt", sep="\t")
	
	
	
########################################################################################
#### targets.txt file: #################################################################
########################################################################################
	
	GEO	Sample	Group	File
	NT01	NT01	NT0	NT0DNA1.readset_sorted.dedup.bismark.cov.gz
	NT02	NT02	NT0	NT0DNA2.readset_sorted.dedup.bismark.cov.gz
	NT21	NT21	NT2	NT2DNA1.readset_sorted.dedup.bismark.cov.gz
	NT22	NT22	NT2	NT2DNA2.readset_sorted.dedup.bismark.cov.gz
	NT31	NT31	NT3	NT3DNA1.readset_sorted.dedup.bismark.cov.gz
	NT32	NT32	NT3	NT3DNA2.readset_sorted.dedup.bismark.cov.gz
	TF01	TF01	TF0	TF0DNA1.readset_sorted.dedup.bismark.cov.gz
	TF02	TF02	TF0	TF0DNA2.readset_sorted.dedup.bismark.cov.gz
	TF21	TF21	TF2	TF2DNA1.readset_sorted.dedup.bismark.cov.gz
	TF22	TF22	TF2	TF2DNA2.readset_sorted.dedup.bismark.cov.gz
	TF31	TF31	TF3	TF3DNA1.readset_sorted.dedup.bismark.cov.gz
	TF32	TF32	TF3	TF3DNA2.readset_sorted.dedup.bismark.cov.gz
	
	

########################################################################################
#### Positions of Methylated loci to closest gene were identified by: ##################
########################################################################################

	python Closest.TSS.v.1.1.py \
	-file MethylationPositions.txt \
	-tss TranscriptionalStartSite.v2.0.txt \
	> R.TSS.Info.v1.1.txt


########################################################################################
#### Format the data for analysis in R (analyzing in promoter/gene body) ###############
########################################################################################

	TSS <- read.table("./R.TSS.Info.v1.1.txt",header=F,na.strings="NA")  ###Has information about the closest gene to CpG
	yall$genes$EntrezID <- TSS$V2
	yall$genes$Symbol <- TSS$V2
	yall$genes$Strand <- TSS$V3
	yall$genes$Distance <- TSS$V1
	yall$genes$Width <- TSS$V4

	######################################################
	### Subset the data into promoter and gene body ######
	### Need to account for the direction of gene ########
	######################################################

	###Partition positive direction and negative direction
	yallNegative <- yall[which(yall$genes$Strand == "-"),]
	yallPositive <- yall[which(yall$genes$Strand == "+"),]

	###Initially the distances were incorrect for the negative orientation genes, this corrects that issue
	yallNegative$genes$NewDistance <- yallNegative$genes$Distance + yallNegative$genes$Width ###Orientation correction
	yallPositive$genes$NewDistance <- yallPositive$genes$Distance

	###Finds the start of the gene by adding the distance between
	yallNegative$genes$GeneStart <- yallNegative$genes$NewDistance + yallNegative$genes$Locus
	yallPositive$genes$GeneStart <- yallPositive$genes$NewDistance + yallPositive$genes$Locus

	###Finds the end of the gene calculated by the start of the gene, the width, and the orientation
	yallNegative$genes$GeneEnd <- yallNegative$genes$GeneStart - yallNegative$genes$Width
	yallPositive$genes$GeneEnd <- yallPositive$genes$GeneStart + yallPositive$genes$Width

	###Finds the promoter start and end
	yallNegative$genes$PromoterStart <- yallNegative$genes$GeneStart + 2000
	yallPositive$genes$PromoterStart <- yallPositive$genes$GeneStart - 2000
	yallNegative$genes$PromoterEnd <- yallNegative$genes$GeneStart - 200
	yallPositive$genes$PromoterEnd <- yallPositive$genes$GeneStart + 200

	###Split the dataframes into promoter and gene associated markers
	yallPromoterPositive <- yallPositive[which(yallPositive$genes$Locus >= yallPositive$genes$PromoterStart & yallPositive$genes$Locus <= yallPositive$genes$PromoterEnd),]
	yallPromoterNegative <- yallNegative[which(yallNegative$genes$Locus >= yallNegative$genes$PromoterEnd & yallNegative$genes$Locus <= yallNegative$genes$PromoterStart),]
	yallPromoter <- rbind(yallPromoterPositive, yallPromoterNegative)
	yallPromoter <- yallPromoter[which(yallPromoter$genes$Locus >= 0),,keep.lib.sizes=FALSE]
	rm(yallPromoterPositive, yallPromoterNegative)
	
	####################################
	### Total count for ######
	### a promoter #####################
	####################################
	yPromoter <- rowsum(yallPromoter, yallPromoter$genes$EntrezID, reorder=FALSE)
	yPromoter$genes$EntrezID <- NULL

########################################################################################
#### Plot the relationship between promoter methylation and transcription in R #########
#### Only shown for one time and genotype, but did for all #############################
########################################################################################

	#####################
	### For all genes ###
	#####################

	geneExpression <- read.csv("NT_Day0_v_NT_Refed41_DEG_table.csv")
	
	### "NT_Day0_v_NT_Refed41_DEG_table.csv" has the following columns:
	### "","name","description","logFC","logCPM","LR","PValue","FDR","keep","rank",
	### "TF0RNA1","TF0RNA2","TF2RNA1","TF2RNA2","TF3RNA1","TF3RNA2","NT0RNA2","NT0RNA3","NT2RNA1","NT2RNA2","NT3RNA1","NT3RNA2" ### Log2(CPM values)
	
	yPromoterCounts <- as.data.frame(yPromoter$counts) ###Just change between gene and promoter
	yPromoterCounts$X <- row.names(yPromoterCounts)
	ExpressionAndPromoterMeth <- merge(geneExpression, yPromoterCounts, by="X")
	rm(geneExpression, yPromoterCounts)

	###NT time 0
	###Both pools
	ggplot(ExpressionAndPromoterMeth, aes(x=(100*(`NT01-Me` + `NT02-Me`)/(`NT01-Me` + `NT02-Me` + `NT01-Un` + `NT02-Un`)), 
		                              y=(`NT0RNA2` + `NT0RNA3`)/2)) + geom_point(alpha = 0.1, col = "cadetblue4") + geom_smooth(method="auto") + theme_classic()
        ###Individual pools
	ggplot(ExpressionAndPromoterMeth, aes(x=(100*(`NT01-Me`)/(`NT01-Me` + `NT01-Un`)), 
		                              y=(`NT0RNA2`))) + geom_point(alpha = 0.1, col = "cadetblue") + geom_smooth(method="auto") + theme_classic()
	ggplot(ExpressionAndPromoterMeth, aes(x=(100*(`NT02-Me`)/(`NT02-Me` + `NT02-Un`)), 
		                              y=(`NT0RNA3`))) + geom_point(alpha = 0.1, col = "cadetblue") + geom_smooth(method="auto") + theme_classic()


	###################
	### For subset ####
	###################
	
	###For NT0vsNT28, what is the pattern of Methylation ####
	geneExpression <- read.csv("NT_Day0_v_NT_Starve28_DEG_table.csv")
	NT0vsNT28U <- read.table("NT0vsNT28.txt") ### list (one gene per line) of significant DEGs
	
	NT0vsNT28Ucounts <- as.data.frame(subset(yPromoter$counts, row.names(yPromoter$counts) %in% NT0vsNT28U$V1))
	NT0vsNT28Exp <- subset(geneExpression, geneExpression$X %in% NT0vsNT28U$V1)
	dNT0vsNT28 <- data.frame(Delta_Percent_Methylated=
		(100*(NT0vsNT28Ucounts$`NT21-Me` + NT0vsNT28Ucounts$`NT22-Me`)/
		(NT0vsNT28Ucounts$`NT21-Me` + NT0vsNT28Ucounts$`NT21-Un` + NT0vsNT28Ucounts$`NT22-Me` + NT0vsNT28Ucounts$`NT22-Un`)) - 
		(100*(NT0vsNT28Ucounts$`NT01-Me` + NT0vsNT28Ucounts$`NT02-Me`)/
		(NT0vsNT28Ucounts$`NT01-Me` + NT0vsNT28Ucounts$`NT01-Un` + NT0vsNT28Ucounts$`NT02-Me` + NT0vsNT28Ucounts$`NT02-Un`)), 
		Locus=row.names(NT0vsNT28Ucounts))

	dNT0vsNT28e <- data.frame(Locus=NT0vsNT28Exp$X, logFC=NT0vsNT28Exp$logFC)
	dNT0vNT28 <- merge(dNT0vsNT28, dNT0vsNT28e, by="Locus")
	ggplot(dNT0vNT28, aes(x=Delta_Percent_Methylated, y=logFC, color=logFC)) + geom_point(alpha=0.2) + geom_smooth(method="lm")

	##############################
	### Test for significance #####
	##############################
	
	model <- lm(logFC~Delta_Percent_Methylated, data=dNT0vNT28)
	summary(model)

#######################################################################################
#### Find Significantly differentially methylated promoter regions (used for loop) ####
#### Only the 12.5 window is shown, but did for all other windows #####################
#######################################################################################

### 12.5 bp windows
promoterRegions <- c(-2000,-1988,-1975,-1963,-1950,-1938,-1925,-1913,-1900,-1888,-1875,
                     -1863,-1850,-1838,-1825,-1813,-1800,-1788,-1775,-1763,-1750,-1738,
                     -1725,-1713,-1700,-1688,-1675,-1663,-1650,-1638,-1625,-1613,-1600,
                     -1588,-1575,-1563,-1550,-1538,-1525,-1513,-1500,-1488,-1475,-1463,
                     -1450,-1438,-1425,-1413,-1400,-1388,-1375,-1363,-1350,-1338,-1325,
                     -1313,-1300,-1288,-1275,-1263,-1250,-1238,-1225,-1213,-1200,-1188,
                     -1175,-1163,-1150,-1138,-1125,-1113,-1100,-1088,-1075,-1063,-1050,
                     -1038,-1025,-1013,-1000,-988,-975,-963,-950,-938,-925,-913,-900,-888,
                     -875,-863,-850,-838,-825,-813,-800,-788,-775,-763,-750,-738,-725,
                     -713,-700,-688,-675,-663,-650,-638,-625,-613,-600,-588,-575,-563,
                     -550,-538,-525,-513,-500,-488,-475,-463,-450,-438,-425,-413,-400,
                     -388,-375,-363,-350,-338,-325,-313,-300,-288,-275,-263,-250,-238,
                     -225,-213,-200,-188,-175,-163,-150,-138,-125,-113,-100,-88,-75,-63,
                     -50,-38,-25,-13,0,13,25,38,50,63,75,88,100,113,125,138,150,163,175,188)

step <- 12.5

### Design #########################
group <-factor(targets$Group)
SimpleDesign <- model.matrix(~0+group, data=targets)
design <- modelMatrixMeth(SimpleDesign)

#############
for (i in 1:length(promoterRegions)) {
  startPos <- promoterRegions[i]
  endPos <- ceiling(startPos + step)
  print(paste0("Working on: ",startPos,"to", endPos))

  ###Filter based on coverage  
  if(startPos == -2000){
    Prom <- yallPromoter$genes$RelativeToStart <= endPos & yallPromoter$genes$RelativeToStart >= startPos
  }else {
    Prom <- yallPromoter$genes$RelativeToStart <= endPos & yallPromoter$genes$RelativeToStart > startPos 
  }
  yIP <- yallPromoter[Prom,,keep.lib.sizes=FALSE]
 
  ###Compute the total counts for each region
  ypr <- rowsum(yIP, yIP$genes$EntrezID, reorder=FALSE)
  ypr$genes$EntrezID <- NULL

  ###Filtering
  Methylation <- gl(2,1,ncol(ypr$counts), labels=c("Me","Un"))
  Mepr <- ypr$counts[,Methylation=="Me"]
  Unpr <- ypr$counts[,Methylation=="Un"]
  Coveragepr <- Mepr + Unpr
  HasCoveragepr <- rowSums(Coveragepr >= 8) == 12
  HasBothpr <- rowSums(Mepr) > 0 & rowSums(Unpr) > 0
  # table(HasCoveragepr, HasBothpr)
  ypr <- ypr[HasCoveragepr & HasBothpr,,keep.lib.sizes=FALSE]
   
  ###Set library size to the average read count
  TotalLibSizepr <- ceiling (0.5 * ypr$samples$lib.size[Methylation=="Me"] +
                             0.5 * ypr$samples$lib.size[Methylation=="Un"])
  ypr$samples$lib.size <- rep(TotalLibSizepr, each=2)
   
  #ypr$samples$group = c("NT0","NT0","NT0","NT0","NT2","NT2","NT2","NT2","NT3","NT3","NT3","NT3",
  #                      "TF0","TF0","TF0","TF0","TF2","TF2","TF2","TF2","TF3","TF3","TF3","TF3")

  ### Estimate dispersion and create test groups ###
  ypr <- estimateDisp(ypr, design, trend='none')
  pairwise.contrasts <- makeContrasts(NT0vNT2=groupNT2-groupNT0,
                                      NT2vNT3=groupNT3-groupNT2,
                                      NT0vNT3=groupNT3-groupNT0,
                                      TF0vTF2=groupTF2-groupTF0,
                                      TF2vTF3=groupTF3-groupTF2,
                                      TF0vTF3=groupTF3-groupTF0,
                                      levels=design)

  ##########################################
  ###Test for differential methylation #####
  ##########################################
  fitpr <- glmFit(ypr, design)

  ### NT0 vs NT2
  qlfprNT0vNT2 <- glmLRT(fitpr, contrast=pairwise.contrasts[,"NT0vNT2"])
  all <- decideTests(qlfprNT0vNT2)[which(decideTests(qlfprNT0vNT2) != 0),]
  write.table(all, paste0("../promoter/NT0vNT2.",startPos,"to",endPos,".csv"), sep=",")

  ### NT2 vs NT3
  qlfprNT2vNT3 <- glmLRT(fitpr, contrast=pairwise.contrasts[,"NT2vNT3"])
  all <- decideTests(qlfprNT2vNT3)[which(decideTests(qlfprNT2vNT3) != 0),]
  write.table(all, paste0("../promoter/NT2vNT3.",startPos,"to",endPos,".csv"), sep=",")
  
  ### NT0 vs NT3
  qlfprNT0vNT3 <- glmLRT(fitpr, contrast=pairwise.contrasts[,"NT0vNT3"])
  all <- decideTests(qlfprNT0vNT3)[which(decideTests(qlfprNT0vNT3) != 0),]
  write.table(all, paste0("../promoter/NT0vNT3.",startPos,"to",endPos,".csv"), sep=",")
  
  ### TF0 vs TF2
  qlfprTF0vTF2 <- glmLRT(fitpr, contrast=pairwise.contrasts[,"TF0vTF2"])
  all <- decideTests(qlfprTF0vTF2)[which(decideTests(qlfprTF0vTF2) != 0),]
  write.table(all, paste0("../promoter/TF0vTF2.",startPos,"to",endPos,".csv"), sep=",")
  
  ### NT2 vs NT3
  qlfprTF2vTF3 <- glmLRT(fitpr, contrast=pairwise.contrasts[,"TF2vTF3"])
  all <- decideTests(qlfprTF2vTF3)[which(decideTests(qlfprTF2vTF3) != 0),]
  write.table(all, paste0("../promoter/TF2vTF3.",startPos,"to",endPos,".csv"), sep=",")
  
  ### NT0 vs NT3
  qlfprTF0vTF3 <- glmLRT(fitpr, contrast=pairwise.contrasts[,"TF0vTF3"])
  all <- decideTests(qlfprTF0vTF3)[which(decideTests(qlfprTF0vTF3) != 0),]
  write.table(all, paste0("../promoter/TF0vTF3.",startPos,"to",endPos,".csv"), sep=",")  
    
}


#######################################################################################
#### Find Significant associations                                                 ####
#### Only the 12.5 window is shown, but did for all other windows #####################
#######################################################################################

###Break into 12.5, 25, 50, or 100 bp regions
yallPromoterRegions <- yallPromoter
yallPromoterRegions$genes <- yallPromoter$genes %>%
  mutate(PromoterRange = case_when(
    RelativeToStart <= -1988 ~ paste0(EntrezID, "_-1988to-2000"),    
    RelativeToStart <= -1975 & RelativeToStart > -1988 ~ paste0(EntrezID, "_-1975to-1988"),
    RelativeToStart <= -1963 & RelativeToStart > -1975 ~ paste0(EntrezID, "_-1963to-1975"),
    RelativeToStart <= -1950 & RelativeToStart > -1963 ~ paste0(EntrezID, "_-1950to-1963"),
    RelativeToStart <= -1938 & RelativeToStart > -1950 ~ paste0(EntrezID, "_-1938to-1950"),
    RelativeToStart <= -1925 & RelativeToStart > -1938 ~ paste0(EntrezID, "_-1925to-1938"),
    RelativeToStart <= -1913 & RelativeToStart > -1925 ~ paste0(EntrezID, "_-1913to-1925"),
    RelativeToStart <= -1900 & RelativeToStart > -1913 ~ paste0(EntrezID, "_-1900to-1913"),
    RelativeToStart <= -1888 & RelativeToStart > -1900 ~ paste0(EntrezID, "_-1888to-1900"),
    RelativeToStart <= -1875 & RelativeToStart > -1888 ~ paste0(EntrezID, "_-1875to-1888"),
    RelativeToStart <= -1863 & RelativeToStart > -1875 ~ paste0(EntrezID, "_-1863to-1875"),
    RelativeToStart <= -1850 & RelativeToStart > -1863 ~ paste0(EntrezID, "_-1850to-1863"),
    RelativeToStart <= -1838 & RelativeToStart > -1850 ~ paste0(EntrezID, "_-1838to-1850"),
    RelativeToStart <= -1825 & RelativeToStart > -1838 ~ paste0(EntrezID, "_-1825to-1838"),
    RelativeToStart <= -1813 & RelativeToStart > -1825 ~ paste0(EntrezID, "_-1813to-1825"),
    RelativeToStart <= -1800 & RelativeToStart > -1813 ~ paste0(EntrezID, "_-1800to-1813"),
    RelativeToStart <= -1788 & RelativeToStart > -1800 ~ paste0(EntrezID, "_-1788to-1800"),
    RelativeToStart <= -1775 & RelativeToStart > -1788 ~ paste0(EntrezID, "_-1775to-1788"),
    RelativeToStart <= -1763 & RelativeToStart > -1775 ~ paste0(EntrezID, "_-1763to-1775"),
    RelativeToStart <= -1750 & RelativeToStart > -1763 ~ paste0(EntrezID, "_-1750to-1763"),
    RelativeToStart <= -1738 & RelativeToStart > -1750 ~ paste0(EntrezID, "_-1738to-1750"),
    RelativeToStart <= -1725 & RelativeToStart > -1738 ~ paste0(EntrezID, "_-1725to-1738"),
    RelativeToStart <= -1713 & RelativeToStart > -1725 ~ paste0(EntrezID, "_-1713to-1725"),
    RelativeToStart <= -1700 & RelativeToStart > -1713 ~ paste0(EntrezID, "_-1700to-1713"),
    RelativeToStart <= -1688 & RelativeToStart > -1700 ~ paste0(EntrezID, "_-1688to-1700"),
    RelativeToStart <= -1675 & RelativeToStart > -1688 ~ paste0(EntrezID, "_-1675to-1688"),
    RelativeToStart <= -1663 & RelativeToStart > -1675 ~ paste0(EntrezID, "_-1663to-1675"),
    RelativeToStart <= -1650 & RelativeToStart > -1663 ~ paste0(EntrezID, "_-1650to-1663"),
    RelativeToStart <= -1638 & RelativeToStart > -1650 ~ paste0(EntrezID, "_-1638to-1650"),
    RelativeToStart <= -1625 & RelativeToStart > -1638 ~ paste0(EntrezID, "_-1625to-1638"),
    RelativeToStart <= -1613 & RelativeToStart > -1625 ~ paste0(EntrezID, "_-1613to-1625"),
    RelativeToStart <= -1600 & RelativeToStart > -1613 ~ paste0(EntrezID, "_-1600to-1613"),
    RelativeToStart <= -1588 & RelativeToStart > -1600 ~ paste0(EntrezID, "_-1588to-1600"),
    RelativeToStart <= -1575 & RelativeToStart > -1588 ~ paste0(EntrezID, "_-1575to-1588"),
    RelativeToStart <= -1563 & RelativeToStart > -1575 ~ paste0(EntrezID, "_-1563to-1575"),
    RelativeToStart <= -1550 & RelativeToStart > -1563 ~ paste0(EntrezID, "_-1550to-1563"),
    RelativeToStart <= -1538 & RelativeToStart > -1550 ~ paste0(EntrezID, "_-1538to-1550"),
    RelativeToStart <= -1525 & RelativeToStart > -1538 ~ paste0(EntrezID, "_-1525to-1538"),
    RelativeToStart <= -1513 & RelativeToStart > -1525 ~ paste0(EntrezID, "_-1513to-1525"),
    RelativeToStart <= -1500 & RelativeToStart > -1513 ~ paste0(EntrezID, "_-1500to-1513"),
    RelativeToStart <= -1488 & RelativeToStart > -1500 ~ paste0(EntrezID, "_-1488to-1500"),
    RelativeToStart <= -1475 & RelativeToStart > -1488 ~ paste0(EntrezID, "_-1475to-1488"),
    RelativeToStart <= -1463 & RelativeToStart > -1475 ~ paste0(EntrezID, "_-1463to-1475"),
    RelativeToStart <= -1450 & RelativeToStart > -1463 ~ paste0(EntrezID, "_-1450to-1463"),
    RelativeToStart <= -1438 & RelativeToStart > -1450 ~ paste0(EntrezID, "_-1438to-1450"),
    RelativeToStart <= -1425 & RelativeToStart > -1438 ~ paste0(EntrezID, "_-1425to-1438"),
    RelativeToStart <= -1413 & RelativeToStart > -1425 ~ paste0(EntrezID, "_-1413to-1425"),
    RelativeToStart <= -1400 & RelativeToStart > -1413 ~ paste0(EntrezID, "_-1400to-1413"),
    RelativeToStart <= -1388 & RelativeToStart > -1400 ~ paste0(EntrezID, "_-1388to-1400"),
    RelativeToStart <= -1375 & RelativeToStart > -1388 ~ paste0(EntrezID, "_-1375to-1388"),
    RelativeToStart <= -1363 & RelativeToStart > -1375 ~ paste0(EntrezID, "_-1363to-1375"),
    RelativeToStart <= -1350 & RelativeToStart > -1363 ~ paste0(EntrezID, "_-1350to-1363"),
    RelativeToStart <= -1338 & RelativeToStart > -1350 ~ paste0(EntrezID, "_-1338to-1350"),
    RelativeToStart <= -1325 & RelativeToStart > -1338 ~ paste0(EntrezID, "_-1325to-1338"),
    RelativeToStart <= -1313 & RelativeToStart > -1325 ~ paste0(EntrezID, "_-1313to-1325"),
    RelativeToStart <= -1300 & RelativeToStart > -1313 ~ paste0(EntrezID, "_-1300to-1313"),
    RelativeToStart <= -1288 & RelativeToStart > -1300 ~ paste0(EntrezID, "_-1288to-1300"),
    RelativeToStart <= -1275 & RelativeToStart > -1288 ~ paste0(EntrezID, "_-1275to-1288"),
    RelativeToStart <= -1263 & RelativeToStart > -1275 ~ paste0(EntrezID, "_-1263to-1275"),
    RelativeToStart <= -1250 & RelativeToStart > -1263 ~ paste0(EntrezID, "_-1250to-1263"),
    RelativeToStart <= -1238 & RelativeToStart > -1250 ~ paste0(EntrezID, "_-1238to-1250"),
    RelativeToStart <= -1225 & RelativeToStart > -1238 ~ paste0(EntrezID, "_-1225to-1238"),
    RelativeToStart <= -1213 & RelativeToStart > -1225 ~ paste0(EntrezID, "_-1213to-1225"),
    RelativeToStart <= -1200 & RelativeToStart > -1213 ~ paste0(EntrezID, "_-1200to-1213"),
    RelativeToStart <= -1188 & RelativeToStart > -1200 ~ paste0(EntrezID, "_-1188to-1200"),
    RelativeToStart <= -1175 & RelativeToStart > -1188 ~ paste0(EntrezID, "_-1175to-1188"),
    RelativeToStart <= -1163 & RelativeToStart > -1175 ~ paste0(EntrezID, "_-1163to-1175"),
    RelativeToStart <= -1150 & RelativeToStart > -1163 ~ paste0(EntrezID, "_-1150to-1163"),
    RelativeToStart <= -1138 & RelativeToStart > -1150 ~ paste0(EntrezID, "_-1138to-1150"),
    RelativeToStart <= -1125 & RelativeToStart > -1138 ~ paste0(EntrezID, "_-1125to-1138"),
    RelativeToStart <= -1113 & RelativeToStart > -1125 ~ paste0(EntrezID, "_-1113to-1125"),
    RelativeToStart <= -1100 & RelativeToStart > -1113 ~ paste0(EntrezID, "_-1100to-1113"),
    RelativeToStart <= -1088 & RelativeToStart > -1100 ~ paste0(EntrezID, "_-1088to-1100"),
    RelativeToStart <= -1075 & RelativeToStart > -1088 ~ paste0(EntrezID, "_-1075to-1088"),
    RelativeToStart <= -1063 & RelativeToStart > -1075 ~ paste0(EntrezID, "_-1063to-1075"),
    RelativeToStart <= -1050 & RelativeToStart > -1063 ~ paste0(EntrezID, "_-1050to-1063"),
    RelativeToStart <= -1038 & RelativeToStart > -1050 ~ paste0(EntrezID, "_-1038to-1050"),
    RelativeToStart <= -1025 & RelativeToStart > -1038 ~ paste0(EntrezID, "_-1025to-1038"),
    RelativeToStart <= -1013 & RelativeToStart > -1025 ~ paste0(EntrezID, "_-1013to-1025"),
    RelativeToStart <= -1000 & RelativeToStart > -1013 ~ paste0(EntrezID, "_-1000to-1013"),
    RelativeToStart <= -988 & RelativeToStart > -1000 ~ paste0(EntrezID, "_-988to-1000"),
    RelativeToStart <= -975 & RelativeToStart > -988 ~ paste0(EntrezID, "_-975to-988"),
    RelativeToStart <= -963 & RelativeToStart > -975 ~ paste0(EntrezID, "_-963to-975"),
    RelativeToStart <= -950 & RelativeToStart > -963 ~ paste0(EntrezID, "_-950to-963"),
    RelativeToStart <= -938 & RelativeToStart > -950 ~ paste0(EntrezID, "_-938to-950"),
    RelativeToStart <= -925 & RelativeToStart > -938 ~ paste0(EntrezID, "_-925to-938"),
    RelativeToStart <= -913 & RelativeToStart > -925 ~ paste0(EntrezID, "_-913to-925"),
    RelativeToStart <= -900 & RelativeToStart > -913 ~ paste0(EntrezID, "_-900to-913"),
    RelativeToStart <= -888 & RelativeToStart > -900 ~ paste0(EntrezID, "_-888to-900"),
    RelativeToStart <= -875 & RelativeToStart > -888 ~ paste0(EntrezID, "_-875to-888"),
    RelativeToStart <= -863 & RelativeToStart > -875 ~ paste0(EntrezID, "_-863to-875"),
    RelativeToStart <= -850 & RelativeToStart > -863 ~ paste0(EntrezID, "_-850to-863"),
    RelativeToStart <= -838 & RelativeToStart > -850 ~ paste0(EntrezID, "_-838to-850"),
    RelativeToStart <= -825 & RelativeToStart > -838 ~ paste0(EntrezID, "_-825to-838"),
    RelativeToStart <= -813 & RelativeToStart > -825 ~ paste0(EntrezID, "_-813to-825"),
    RelativeToStart <= -800 & RelativeToStart > -813 ~ paste0(EntrezID, "_-800to-813"),
    RelativeToStart <= -788 & RelativeToStart > -800 ~ paste0(EntrezID, "_-788to-800"),
    RelativeToStart <= -775 & RelativeToStart > -788 ~ paste0(EntrezID, "_-775to-788"),
    RelativeToStart <= -763 & RelativeToStart > -775 ~ paste0(EntrezID, "_-763to-775"),
    RelativeToStart <= -750 & RelativeToStart > -763 ~ paste0(EntrezID, "_-750to-763"),
    RelativeToStart <= -738 & RelativeToStart > -750 ~ paste0(EntrezID, "_-738to-750"),
    RelativeToStart <= -725 & RelativeToStart > -738 ~ paste0(EntrezID, "_-725to-738"),
    RelativeToStart <= -713 & RelativeToStart > -725 ~ paste0(EntrezID, "_-713to-725"),
    RelativeToStart <= -700 & RelativeToStart > -713 ~ paste0(EntrezID, "_-700to-713"),
    RelativeToStart <= -688 & RelativeToStart > -700 ~ paste0(EntrezID, "_-688to-700"),
    RelativeToStart <= -675 & RelativeToStart > -688 ~ paste0(EntrezID, "_-675to-688"),
    RelativeToStart <= -663 & RelativeToStart > -675 ~ paste0(EntrezID, "_-663to-675"),
    RelativeToStart <= -650 & RelativeToStart > -663 ~ paste0(EntrezID, "_-650to-663"),
    RelativeToStart <= -638 & RelativeToStart > -650 ~ paste0(EntrezID, "_-638to-650"),
    RelativeToStart <= -625 & RelativeToStart > -638 ~ paste0(EntrezID, "_-625to-638"),
    RelativeToStart <= -613 & RelativeToStart > -625 ~ paste0(EntrezID, "_-613to-625"),
    RelativeToStart <= -600 & RelativeToStart > -613 ~ paste0(EntrezID, "_-600to-613"),
    RelativeToStart <= -588 & RelativeToStart > -600 ~ paste0(EntrezID, "_-588to-600"),
    RelativeToStart <= -575 & RelativeToStart > -588 ~ paste0(EntrezID, "_-575to-588"),
    RelativeToStart <= -563 & RelativeToStart > -575 ~ paste0(EntrezID, "_-563to-575"),
    RelativeToStart <= -550 & RelativeToStart > -563 ~ paste0(EntrezID, "_-550to-563"),
    RelativeToStart <= -538 & RelativeToStart > -550 ~ paste0(EntrezID, "_-538to-550"),
    RelativeToStart <= -525 & RelativeToStart > -538 ~ paste0(EntrezID, "_-525to-538"),
    RelativeToStart <= -513 & RelativeToStart > -525 ~ paste0(EntrezID, "_-513to-525"),
    RelativeToStart <= -500 & RelativeToStart > -513 ~ paste0(EntrezID, "_-500to-513"),
    RelativeToStart <= -488 & RelativeToStart > -500 ~ paste0(EntrezID, "_-488to-500"),
    RelativeToStart <= -475 & RelativeToStart > -488 ~ paste0(EntrezID, "_-475to-488"),
    RelativeToStart <= -463 & RelativeToStart > -475 ~ paste0(EntrezID, "_-463to-475"),
    RelativeToStart <= -450 & RelativeToStart > -463 ~ paste0(EntrezID, "_-450to-463"),
    RelativeToStart <= -438 & RelativeToStart > -450 ~ paste0(EntrezID, "_-438to-450"),
    RelativeToStart <= -425 & RelativeToStart > -438 ~ paste0(EntrezID, "_-425to-438"),
    RelativeToStart <= -413 & RelativeToStart > -425 ~ paste0(EntrezID, "_-413to-425"),
    RelativeToStart <= -400 & RelativeToStart > -413 ~ paste0(EntrezID, "_-400to-413"),
    RelativeToStart <= -388 & RelativeToStart > -400 ~ paste0(EntrezID, "_-388to-400"),
    RelativeToStart <= -375 & RelativeToStart > -388 ~ paste0(EntrezID, "_-375to-388"),
    RelativeToStart <= -363 & RelativeToStart > -375 ~ paste0(EntrezID, "_-363to-375"),
    RelativeToStart <= -350 & RelativeToStart > -363 ~ paste0(EntrezID, "_-350to-363"),
    RelativeToStart <= -338 & RelativeToStart > -350 ~ paste0(EntrezID, "_-338to-350"),
    RelativeToStart <= -325 & RelativeToStart > -338 ~ paste0(EntrezID, "_-325to-338"),
    RelativeToStart <= -313 & RelativeToStart > -325 ~ paste0(EntrezID, "_-313to-325"),
    RelativeToStart <= -300 & RelativeToStart > -313 ~ paste0(EntrezID, "_-300to-313"),
    RelativeToStart <= -288 & RelativeToStart > -300 ~ paste0(EntrezID, "_-288to-300"),
    RelativeToStart <= -275 & RelativeToStart > -288 ~ paste0(EntrezID, "_-275to-288"),
    RelativeToStart <= -263 & RelativeToStart > -275 ~ paste0(EntrezID, "_-263to-275"),
    RelativeToStart <= -250 & RelativeToStart > -263 ~ paste0(EntrezID, "_-250to-263"),
    RelativeToStart <= -238 & RelativeToStart > -250 ~ paste0(EntrezID, "_-238to-250"),
    RelativeToStart <= -225 & RelativeToStart > -238 ~ paste0(EntrezID, "_-225to-238"),
    RelativeToStart <= -213 & RelativeToStart > -225 ~ paste0(EntrezID, "_-213to-225"),
    RelativeToStart <= -200 & RelativeToStart > -213 ~ paste0(EntrezID, "_-200to-213"),
    RelativeToStart <= -188 & RelativeToStart > -200 ~ paste0(EntrezID, "_-188to-200"),
    RelativeToStart <= -175 & RelativeToStart > -188 ~ paste0(EntrezID, "_-175to-188"),
    RelativeToStart <= -163 & RelativeToStart > -175 ~ paste0(EntrezID, "_-163to-175"),
    RelativeToStart <= -150 & RelativeToStart > -163 ~ paste0(EntrezID, "_-150to-163"),
    RelativeToStart <= -138 & RelativeToStart > -150 ~ paste0(EntrezID, "_-138to-150"),
    RelativeToStart <= -125 & RelativeToStart > -138 ~ paste0(EntrezID, "_-125to-138"),
    RelativeToStart <= -113 & RelativeToStart > -125 ~ paste0(EntrezID, "_-113to-125"),
    RelativeToStart <= -100 & RelativeToStart > -113 ~ paste0(EntrezID, "_-100to-113"),
    RelativeToStart <= -88 & RelativeToStart > -100 ~ paste0(EntrezID, "_-88to-100"),
    RelativeToStart <= -75 & RelativeToStart > -88 ~ paste0(EntrezID, "_-75to-88"),
    RelativeToStart <= -63 & RelativeToStart > -75 ~ paste0(EntrezID, "_-63to-75"),
    RelativeToStart <= -50 & RelativeToStart > -63 ~ paste0(EntrezID, "_-50to-63"),
    RelativeToStart <= -38 & RelativeToStart > -50 ~ paste0(EntrezID, "_-38to-50"),
    RelativeToStart <= -25 & RelativeToStart > -38 ~ paste0(EntrezID, "_-25to-38"),
    RelativeToStart <= -13 & RelativeToStart > -25 ~ paste0(EntrezID, "_-13to-25"),
    RelativeToStart <= 0 & RelativeToStart > -13 ~ paste0(EntrezID, "_0to-13"),
    RelativeToStart <= 13 & RelativeToStart > 0 ~ paste0(EntrezID, "_13to0"),
    RelativeToStart <= 25 & RelativeToStart > 13 ~ paste0(EntrezID, "_25to13"),
    RelativeToStart <= 38 & RelativeToStart > 25 ~ paste0(EntrezID, "_38to25"),
    RelativeToStart <= 50 & RelativeToStart > 38 ~ paste0(EntrezID, "_50to38"),
    RelativeToStart <= 63 & RelativeToStart > 50 ~ paste0(EntrezID, "_63to50"),
    RelativeToStart <= 75 & RelativeToStart > 63 ~ paste0(EntrezID, "_75to63"),
    RelativeToStart <= 88 & RelativeToStart > 75 ~ paste0(EntrezID, "_88to75"),
    RelativeToStart <= 100 & RelativeToStart > 88 ~ paste0(EntrezID, "_100to88"),
    RelativeToStart <= 113 & RelativeToStart > 100 ~ paste0(EntrezID, "_113to100"),
    RelativeToStart <= 125 & RelativeToStart > 113 ~ paste0(EntrezID, "_125to113"),
    RelativeToStart <= 138 & RelativeToStart > 125 ~ paste0(EntrezID, "_138to125"),
    RelativeToStart <= 150 & RelativeToStart > 138 ~ paste0(EntrezID, "_150to138"),
    RelativeToStart <= 163 & RelativeToStart > 150 ~ paste0(EntrezID, "_163to150"),
    RelativeToStart <= 175 & RelativeToStart > 163 ~ paste0(EntrezID, "_175to163"),
    RelativeToStart <= 188 & RelativeToStart > 175 ~ paste0(EntrezID, "_188to175"),
    RelativeToStart <= 200 & RelativeToStart > 188 ~ paste0(EntrezID, "_200to188")    
  )
  )

yPromoter <- rowsum(yallPromoterRegions, yallPromoterRegions$genes$PromoterRange, reorder=FALSE)
yPromoterN <- yallPromoterRegions$genes %>% count(PromoterRange) ###The count of CpGs
genes <- stringr:::str_split_fixed(yPromoterN$PromoterRange, "_", 2)
yPromoterN$gene <- as.data.frame(genes)["V1"]$V1
yPromoterN$X <- yPromoterN$PromoterRange

###For all genes###
geneExpression <- read.csv("NT_Day0_v_NT_Refed41_DEG_table.csv")
geneExpression$gene <- geneExpression$X
yPromoterCounts <- as.data.frame(yPromoter$counts) ###Just change between gene and promoter
yPromoterCounts$X <- row.names(yPromoterCounts)
yPromoterCounts <- merge(yPromoterCounts, yPromoterN, by="X")
ExpressionAndPromoterMeth <- merge(geneExpression, yPromoterCounts, by="gene")
NTExprMeth <- ExpressionAndPromoterMeth[,c('NT0RNA2','NT0RNA3','NT2RNA1','NT2RNA2','NT3RNA1','NT3RNA2',
                                           'NT01-Me','NT02-Me','NT21-Me','NT22-Me','NT31-Me','NT32-Me',
                                           'NT01-Un','NT02-Un','NT21-Un','NT22-Un','NT31-Un','NT32-Un', 'n',
                                           'gene', 'PromoterRange')]
NTExprMeth$NT01Meth <- NTExprMeth$`NT01-Me`/(NTExprMeth$`NT01-Un` + NTExprMeth$`NT01-Me`)
NTExprMeth$NT02Meth <- NTExprMeth$`NT02-Me`/(NTExprMeth$`NT02-Un` + NTExprMeth$`NT02-Me`)
NTExprMeth$NT21Meth <- NTExprMeth$`NT21-Me`/(NTExprMeth$`NT21-Un` + NTExprMeth$`NT21-Me`)
NTExprMeth$NT22Meth <- NTExprMeth$`NT22-Me`/(NTExprMeth$`NT22-Un` + NTExprMeth$`NT22-Me`)
NTExprMeth$NT31Meth <- NTExprMeth$`NT31-Me`/(NTExprMeth$`NT31-Un` + NTExprMeth$`NT31-Me`)
NTExprMeth$NT32Meth <- NTExprMeth$`NT32-Me`/(NTExprMeth$`NT32-Un` + NTExprMeth$`NT32-Me`)
NTExprMeth$NT0RNA2 <- 2^NTExprMeth$NT0RNA2
NTExprMeth$NT0RNA3 <- 2^NTExprMeth$NT0RNA3
NTExprMeth$NT2RNA1 <- 2^NTExprMeth$NT2RNA1
NTExprMeth$NT2RNA2 <- 2^NTExprMeth$NT2RNA2
NTExprMeth$NT3RNA1 <- 2^NTExprMeth$NT3RNA1
NTExprMeth$NT3RNA2 <- 2^NTExprMeth$NT3RNA2
NTExprMeth <- subset (NTExprMeth, select = -c(`NT01-Me`,`NT02-Me`,`NT21-Me`,`NT22-Me`,`NT31-Me`,`NT32-Me`,
                                              `NT01-Un`,`NT02-Un`,`NT21-Un`,`NT22-Un`,`NT31-Un`,`NT32-Un`))

genes <- stringr:::str_split_fixed(NTExprMeth$PromoterRange, "_", 2)
NTExprMeth$PromoterSection <- as.data.frame(genes)["V2"]$V2

promoterRegions <- c("-1988to-2000","-1975to-1988","-1963to-1975","-1950to-1963","-1938to-1950","-1925to-1938",
                     "-1913to-1925","-1900to-1913","-1888to-1900","-1875to-1888","-1863to-1875","-1850to-1863",
                     "-1838to-1850","-1825to-1838","-1813to-1825","-1800to-1813","-1788to-1800","-1775to-1788",
                     "-1763to-1775","-1750to-1763","-1738to-1750","-1725to-1738","-1713to-1725","-1700to-1713",
                     "-1688to-1700","-1675to-1688","-1663to-1675","-1650to-1663","-1638to-1650","-1625to-1638",
                     "-1613to-1625","-1600to-1613","-1588to-1600","-1575to-1588","-1563to-1575","-1550to-1563",
                     "-1538to-1550","-1525to-1538","-1513to-1525","-1500to-1513","-1488to-1500","-1475to-1488",
                     "-1463to-1475","-1450to-1463","-1438to-1450","-1425to-1438","-1413to-1425","-1400to-1413",
                     "-1388to-1400","-1375to-1388","-1363to-1375","-1350to-1363","-1338to-1350","-1325to-1338",
                     "-1313to-1325","-1300to-1313","-1288to-1300","-1275to-1288","-1263to-1275","-1250to-1263",
                     "-1238to-1250","-1225to-1238","-1213to-1225","-1200to-1213","-1188to-1200","-1175to-1188",
                     "-1163to-1175","-1150to-1163","-1138to-1150","-1125to-1138","-1113to-1125","-1100to-1113",
                     "-1088to-1100","-1075to-1088","-1063to-1075","-1050to-1063","-1038to-1050","-1025to-1038",
                     "-1013to-1025","-1000to-1013","-988to-1000","-975to-988","-963to-975","-950to-963","-938to-950",
                     "-925to-938","-913to-925","-900to-913","-888to-900","-875to-888","-863to-875","-850to-863",
                     "-838to-850","-825to-838","-813to-825","-800to-813","-788to-800","-775to-788","-763to-775",
                     "-750to-763","-738to-750","-725to-738","-713to-725","-700to-713","-688to-700","-675to-688",
                     "-663to-675","-650to-663","-638to-650","-625to-638","-613to-625","-600to-613","-588to-600",
                     "-575to-588","-563to-575","-550to-563","-538to-550","-525to-538","-513to-525","-500to-513",
                     "-488to-500","-475to-488","-463to-475","-450to-463","-438to-450","-425to-438","-413to-425",
                     "-400to-413","-388to-400","-375to-388","-363to-375","-350to-363","-338to-350","-325to-338",
                     "-313to-325","-300to-313","-288to-300","-275to-288","-263to-275","-250to-263","-238to-250",
                     "-225to-238","-213to-225","-200to-213","-188to-200","-175to-188","-163to-175","-150to-163",
                     "-138to-150","-125to-138","-113to-125","-100to-113","-88to-100","-75to-88","-63to-75","-50to-63",
                     "-38to-50","-25to-38","-13to-25","0to-13","13to0","25to13","38to25","50to38","63to50","75to63",
                     "88to75","100to88","113to100","125to113","138to125","150to138","163to150","175to163","188to175","200to188")

### Did for other treatments as well
for (i in 1:176) {
  region <- promoterRegions[i]
  
  plot <- ggplot(NTExprMeth[which(NTExprMeth$PromoterSection == region),], 
                 aes(y=log2((NT0RNA2+NT0RNA3+0.001)/(NT2RNA1+NT2RNA2+0.001)), 
                     x=(100*((NT01Meth+NT02Meth)/2-(NT21Meth+NT22Meth)/2)))) + 
    geom_point() + 
    geom_smooth(method="lm") + 
    stat_fit_glance(method = 'lm', geom = 'text', 
                    aes(label = paste("P-value = ", signif(after_stat(p.value), digits = 3), sep = ""))) +
    labs(title=region)
  
  print(ggMarginal(plot, type="histogram"))
}
