# Supplementary material for: Transcription Dynamics and DNA Methylation Responses to Growth Modification
Source: Mar Biotechnol (NY). 2025 Jun 12;27(3):96. doi: 10.1007/s10126-025-10476-3 (PMC12162792; doi:10.1007/s10126-025-10476-3)
Supplement: Supplementary file 1 — Supplementary file1 Scripts used in manuscript -- in compressed format (TAR.GZ 9 KB) [file 10126_2025_10476_MOESM1_ESM.gz › Supplmental File 2/RetrieveTSSGFF.v1.1.py]

##########################################################
### Import Necessary Modules

import argparse                       #provides options at the command line
import sys                       #take command line arguments and uses it in the script
import gzip                       #allows gzipped files to be read
import re                       #allows regular expressions to be used

##########################################################
### Command-line Arguments
parser = argparse.ArgumentParser(description="A script to retrieve the transcriptional start sites, if multiple, then the first")
parser.add_argument("-gff", help = "The location of the gff file", default=sys.stdin, required=True)
parser.add_argument("-distBefore", help = "The distance before the transcriptional start site", default=1000)
parser.add_argument("-distAfter", help = "The distance after the transcriptional start site", default=500)
args = parser.parse_args()

#########################################################
### Open file (object-oriented programming)

class OpenFile():
    def __init__ (self, filename, ty):
        """Opens the file (accepts gzipped files)"""
        if re.search(".gz$", filename):
            self.file = gzip.open(filename, 'rb')
        else:
            self.file = open(filename, 'r')
        if ty == "gff":
            sys.stderr.write("Reading gff file: {}\n".format(filename))
            self.readLinesGFF(self.file)        

    def readLinesGFF(self, f):
        """Reads the lines from gff file and outputs protein names"""
        self.first = {}
        for line in f:
            try:
                line = line.decode('utf-8')
            except:
                pass          
            line = line.rstrip('\n')
            if not re.search("^#", line):
                self.list_of_columns = line.split("\t")
                if re.search("^mRNA", self.list_of_columns[2]):
                    self.gene = "NA"
                    for self.tmp in self.list_of_columns[8].split(";"):
                        if re.search("^gene=", self.tmp):
                            self.gene = self.tmp[5:]
                    if self.gene not in self.first:
                        if self.list_of_columns[6] == "+":
                            self.distB = int(self.list_of_columns[3]) - int(args.distBefore)
                            if int(self.distB) < 1 :
                                self.distB = 1
                            self.distA = int(self.list_of_columns[3]) + int(args.distAfter)
                        else:
                            self.distA = int(self.list_of_columns[3]) + int(args.distBefore)
                            self.distB = int(self.list_of_columns[3]) - int(args.distAfter)
                            if int(self.distB) < 1 :
                                self.distB = 1
                        print ("{}\t{}\t{}\t{}\t{}\t{}\t{}".format(self.list_of_columns[0], self.list_of_columns[3], self.list_of_columns[4], self.list_of_columns[6], self.gene, self.distB, self.distA))
                        self.first[self.gene] = 1
        f.close() 


if __name__ == '__main__':
    OpenFile(args.gff, "gff")
