# Supplementary material for: Transcription Dynamics and DNA Methylation Responses to Growth Modification
Source: Mar Biotechnol (NY). 2025 Jun 12;27(3):96. doi: 10.1007/s10126-025-10476-3 (PMC12162792; doi:10.1007/s10126-025-10476-3)
Supplement: Supplementary file 8 — Supplementary file8 Significant DEGs (comparisons in different tabs) and GO terms (XLSX 128 KB) [file 10126_2025_10476_MOESM8_ESM.xlsx]

## Sheet: NT0vsNT28
Non-Transgenic Fed vs. Non-Transgenic 28 Days after feed restriction						GO terms from: https://biit.cs.ut.ee/gprofiler/gost (default settings), only Biological Process			*The direction of regulation is relative to fed
Up-regulated	Down-regulated	Up-regulated count	Down-regulated count		Enriched GO terms for up-regulated			Enriched GO terms for down-regulated
LOC109907807	LOC116374357	1508	829		term_name	term_id	adjusted_p_value	term_name	term_id	adjusted_p_value
LOC109909834	LOC116352862				small molecule metabolic process	GO:0044281	6.1742e-22	immune system process	GO:0002376	7.53188e-07
LOC109905461	LOC109908011				purine ribonucleotide metabolic process	GO:0009150	1.41528e-10	immune response	GO:0006955	8.80338e-05
LOC109877285	LOC116370069				purine-containing compound metabolic process	GO:0072521	1.66071e-10	apoptotic process	GO:0006915	0.000414448
LOC109882794	LOC116358281				ribonucleotide metabolic process	GO:0009259	2.95247e-10	programmed cell death	GO:0012501	0.000432642
kiaa1324	LOC109877323				ribose phosphate metabolic process	GO:0019693	2.95247e-10	cell death	GO:0008219	0.000776463
mgarp	LOC109870629				purine nucleotide metabolic process	GO:0006163	8.47688e-10	defense response	GO:0006952	0.00542059
lg6h11orf54	LOC109900522				nucleobase-containing small molecule metabolic process	GO:0055086	5.54783e-09	proteolysis	GO:0006508	0.00669838
LOC109899863	LOC116352800				oxoacid metabolic process	GO:0043436	7.43761e-09	MyD88-dependent toll-like receptor signaling pathway	GO:0002755	0.007382
LOC109874903	LOC109898864				carboxylic acid metabolic process	GO:0019752	7.43761e-09	protein metabolic process	GO:0019538	0.0151687
LOC109869272	LOC109868077				organic acid metabolic process	GO:0006082	7.97591e-09	inflammatory response	GO:0006954	0.0225808
LOC109905670	LOC109866935				organonitrogen compound metabolic process	GO:1901564	1.14468e-07	organonitrogen compound metabolic process	GO:1901564	0.0276636
LOC109872257	LOC109898711				nucleoside phosphate metabolic process	GO:0006753	1.47197e-07	proteolysis involved in cellular protein catabolic process	GO:0051603	0.0284091
LOC109875144	LOC109878156				nucleotide metabolic process	GO:0009117	3.40134e-07	regulation of programmed cell death	GO:0043067	0.0285935
LOC109906501	LOC109885202				purine ribonucleotide biosynthetic process	GO:0009152	8.64607e-07	regulation of apoptotic process	GO:0042981	0.0285935
LOC109892457	LOC116374436				purine-containing compound biosynthetic process	GO:0072522	1.85726e-06	cellular protein catabolic process	GO:0044257	0.0319071
LOC109896132	LOC109877783				ribonucleotide biosynthetic process	GO:0009260	1.87985e-06	antigen processing and presentation of endogenous peptide antigen	GO:0002483	0.0333991
LOC109872341	LOC116358921				ribose phosphate biosynthetic process	GO:0046390	1.87985e-06	antigen processing and presentation of peptide antigen	GO:0048002	0.0333991
LOC109864869	LOC109906295				purine nucleotide biosynthetic process	GO:0006164	3.0803e-06	antigen processing and presentation of peptide antigen via MHC class I	GO:0002474	0.0333991
LOC109907821	LOC109899278				organonitrogen compound biosynthetic process	GO:1901566	3.18733e-06	antigen processing and presentation of endogenous antigen	GO:0019883	0.0333991
LOC109866662	LOC109908831				sulfur compound metabolic process	GO:0006790	6.25092e-06	antigen processing and presentation of endogenous peptide antigen via MHC class I	GO:0019885	0.0333991
lrp11	LOC109879984				small molecule catabolic process	GO:0044282	2.56299e-05	regulation of cell death	GO:0010941	0.0382375
LOC109882608	LOC109880715				purine ribonucleoside triphosphate biosynthetic process	GO:0009206	2.90061e-05	I-kappaB kinase/NF-kappaB signaling	GO:0007249	0.0425015
LOC109907538	LOC109907531				purine nucleoside triphosphate biosynthetic process	GO:0009145	2.90061e-05	catabolic process	GO:0009056	0.049582
LOC109909384	fam53c				purine nucleoside triphosphate metabolic process	GO:0009144	2.90061e-05	http://revigo.irb.hr/
tpk1	LOC109889228				purine ribonucleoside triphosphate metabolic process	GO:0009205	2.90061e-05	After Revigo (Small output and Danio rerio database used)
LOC109882068	LOC109893510				ribonucleoside triphosphate biosynthetic process	GO:0009201	5.60304e-05	immune system process	GO:0002376
LOC109893938	LOC116372494				ribonucleoside triphosphate metabolic process	GO:0009199	5.60304e-05	apoptotic process	GO:0006915
LOC109894226	LOC109902794				nucleoside triphosphate biosynthetic process	GO:0009142	8.47065e-05	immune response	GO:0006955
LOC109865948	LOC109891359				cellular amino acid metabolic process	GO:0006520	9.8248e-05	regulation of apoptotic process	GO:0042981
LOC109864585	LOC109884029				cellular amide metabolic process	GO:0043603	0.00012014	cell death	GO:0008219
LOC109900813	LOC109869348				ATP metabolic process	GO:0046034	0.00021505	proteolysis involved in cellular protein catabolic process	GO:0051603
ncam2	LOC109870807				nucleoside triphosphate metabolic process	GO:0009141	0.00022016	regulation of cell death	GO:0010941
LOC109895454	LOC109906393				ATP biosynthetic process	GO:0006754	0.000241513	MyD88-dependent toll-like receptor signaling pathway	GO:0002755
LOC109896163	LOC109872828				ATP synthesis coupled proton transport	GO:0015986	0.000241513	I-kappaB kinase/NF-kappaB signaling	GO:0007249
LOC109893535	LOC109865796				energy coupled proton transport, down electrochemical gradient	GO:0015985	0.000241513	catabolic process	GO:0009056
LOC109881219	LOC109896976				carbohydrate derivative metabolic process	GO:1901135	0.00024203	defense response	GO:0006952
LOC109881200	LOC109902065				ribonucleoside bisphosphate metabolic process	GO:0033875	0.000392747	proteolysis	GO:0006508
smpd1	LOC109902634				purine nucleoside bisphosphate metabolic process	GO:0034032	0.000392747	protein metabolic process	GO:0019538
LOC109870489	LOC109878037				nucleoside bisphosphate metabolic process	GO:0033865	0.000392747
pdlim2	LOC109878766				generation of precursor metabolites and energy	GO:0006091	0.000596451
LOC109908246	LOC109907524				nucleotide biosynthetic process	GO:0009165	0.000602004
LOC109866760	LOC109893495				nucleoside phosphate biosynthetic process	GO:1901293	0.000807186
pxmp2	LOC109871317				centromere complex assembly	GO:0034508	0.00140039
LOC109899872	LOC109879012				organophosphate metabolic process	GO:0019637	0.00181864
LOC116374606	LOC109867751				organic substance catabolic process	GO:1901575	0.00289361
LOC109864835	clip1				small molecule biosynthetic process	GO:0044283	0.00359742
LOC109887225	LOC109891199				thioester metabolic process	GO:0035383	0.0041429
LOC109895448	LOC116375286				acyl-CoA metabolic process	GO:0006637	0.0041429
LOC116355492	LOC109866141				catabolic process	GO:0009056	0.00485024
LOC109902094	LOC116359939				metabolic process	GO:0008152	0.00497886
LOC109869948	LOC109906384				monocarboxylic acid metabolic process	GO:0032787	0.00673205
agmat	LOC109909944				organophosphate biosynthetic process	GO:0090407	0.00913434
LOC109883308	LOC109868484				mitotic cell cycle	GO:0000278	0.00973519
LOC109909026	LOC109896829				regulation of cell cycle	GO:0051726	0.00983373
LOC109905474	LOC109887678				alpha-amino acid metabolic process	GO:1901605	0.014824
nr2c2ap	LOC116360835				organic acid catabolic process	GO:0016054	0.0193175
LOC109873655	fosl2				carboxylic acid catabolic process	GO:0046395	0.0193175
LOC109874633	LOC109905423				cellular modified amino acid metabolic process	GO:0006575	0.0196686
LOC109868016	LOC109885302				cell cycle	GO:0007049	0.0204475
ankrd27	LOC109903299				regulation of mitotic cell cycle	GO:0007346	0.03674
pfas	LOC109865912				peptide metabolic process	GO:0006518	0.0423175
LOC109903916	LOC109865970				http://revigo.irb.hr/
LOC109901089	LOC109890778				After Revigo (Small output and Danio rerio database used)
bphl	LOC109873354				metabolic process	GO:0008152
LOC109905274	LOC109890653				purine ribonucleotide metabolic process	GO:0009150
LOC109873966	dpep1				regulation of cell cycle	GO:0051726
LOC109897864	cflar				centromere complex assembly	GO:0034508
LOC109882207	LOC109869512				energy coupled proton transport, down electrochemical gradient	GO:0015985
LOC109880180	LOC109905000				mitotic cell cycle	GO:0000278
nit1	LOC109899280				cell cycle	GO:0007049
LOC109892166	LOC109870884				regulation of mitotic cell cycle	GO:0007346
LOC116376342	LOC109903608				ATP metabolic process	GO:0046034
g0s2	LOC109865415				thioester metabolic process	GO:0035383
LOC109871495	LOC109898325				generation of precursor metabolites and energy	GO:0006091
LOC109899888	LOC109896054				sulfur compound metabolic process	GO:0006790
LOC109891926	LOC109899318				carbohydrate derivative metabolic process	GO:1901135
LOC109905473	LOC109867150				small molecule metabolic process	GO:0044281
LOC109900913	LOC109907525				cellular modified amino acid metabolic process	GO:0006575
LOC109899787	LOC109888605				organonitrogen compound metabolic process	GO:1901564
LOC109891006	LOC109892958				catabolic process	GO:0009056
LOC109869634	LOC109865485				organonitrogen compound biosynthetic process	GO:1901566
LOC109891147	LOC109894763				cellular amide metabolic process	GO:0043603
LOC109897007	LOC109903591				purine-containing compound metabolic process	GO:0072521
fgf19	LOC109870810				peptide metabolic process	GO:0006518
LOC109892723	LOC109899685
LOC109894688	LOC109869169
LOC109876823	LOC109879127
LOC109908225	LOC109879850
LOC109867207	LOC109864397
gnmt	LOC116373974
LOC116368012	LOC109871765
LOC109895321	LOC109899769
LOC109901008	LOC109866274
LOC109864326	LOC109901659
LOC109908910	LOC109898548
LOC109864673	LOC109903607
LOC109902907	LOC109900772
eif4e2	LOC109884001
LOC109910038	LOC109878571
fahd1	LOC109884936
LOC109865838	LOC109906933
LOC109906026	LOC109903115
LOC109870348	LOC109903604
LOC109867979	LOC109896819
LOC109902136	LOC109892699
thrsp	LOC109871404
LOC109890253	LOC109872987
LOC109889090	LOC109876409
LOC109869653	LOC109903291
LOC109865118	LOC109882534
LOC109891574	LOC109880698
LOC109865494	LOC109870124
LOC109875668	LOC109902355
LOC116373988	LOC109884917
LOC109901496	LOC109887797
LOC109907301	LOC109894221
LOC109902735	LOC109880714
LOC109868402	LOC109900776
LOC109897307	LOC109901317
LOC109886200	LOC109894030
LOC109910357	LOC109909078
LOC109896390	LOC109888501
LOC109899309	LOC116353080
LOC109871886	LOC116376224
commd7	LOC109880480
LOC109902245	LOC109878923
LOC109874965	LOC109905394
LOC109904281	LOC109907504
LOC109899597	LOC109878448
LOC109872886	LOC109871062
mettl23	LOC109898129
LOC109875934	slc2a6
LOC109881113	LOC116359725
LOC109889959	LOC109888715
LOC116352899	LOC116358906
LOC109905983	LOC109903894
LOC109894557	LOC116359723
LOC109907456	LOC109877934
LOC109875313	LOC109881465
LOC109865362	LOC109889097
LOC109899317	LOC109882404
LOC109906310	LOC109894257
LOC109902651	LOC109888675
LOC109865682	LOC109871592
vil1	LOC109891343
LOC109879368	LOC109892701
LOC109892372	LOC109872852
LOC109910267	LOC109889861
LOC109874545	LOC109881287
LOC109891041	mindy4
LOC109898668	LOC109870681
LOC109907472	LOC109910214
LOC109899265	slc31a1
LOC109868535	LOC116360633
LOC109895369	LOC109873411
gch1	LOC109889728
LOC109874632	LOC109894489
LOC109909870	LOC109886480
LOC109894281	LOC109895361
LOC109872680	LOC109879321
LOC109893200	LOC109877047
LOC109909034	ccnl1
LOC116374461	LOC109909277
LOC109905372	hacd1
LOC109892472	LOC116354035
LOC109907695	LOC109898512
LOC109891397	LOC109869791
LOC109871458	LOC109908729
LOC109870546	LOC109908346
LOC109894492	LOC109906346
LOC109888368	LOC109906330
LOC109869589	LOC109899320
LOC109898380	LOC109867821
LOC109865669	c7
slc25a27	LOC109900696
lnx1	LOC109896771
LOC109898421	LOC109886008
LOC109894241	LOC116353305
LOC109890732	LOC109876311
LOC109894902	LOC116359588
LOC109896448	LOC109869193
LOC109868928	LOC109890060
LOC109907922	LOC109865484
LOC109901375	LOC109873732
LOC109879514	LOC109872277
LOC109872276	LOC109866204
LOC109896131	LOC109874865
LOC109869507	LOC109889926
LOC109909943	LOC109893074
ftcd	LOC109872321
lrrc56	LOC109866032
LOC116375819	LOC109905417
LOC109893296	LOC109906332
LOC109896025	LOC109909804
LOC109888822	LOC109880193
LOC109871749	LOC109899618
LOC109873944	retreg1
LOC109891952	LOC109887474
LOC109894648	LOC109897822
LOC109903629	LOC109872654
LOC109900771	LOC109909850
acp1	LOC109875980
LOC109899960	LOC109903458
LOC109879686	LOC109866401
LOC109869469	LOC116352688
LOC109907514	LOC109875139
LOC109892815	LOC109870643
LOC109898323	LOC109866836
LOC109871514	LOC109876851
mrpl20	LOC109892818
LOC109878136	LOC109901706
LOC109891088	LOC109873054
LOC109889441	tex14
LOC109875184	eogt
triqk	LOC109871672
LOC116374428	LOC116358989
LOC109869040	LOC109896860
LOC109865618	LOC109898700
dio1	LOC109876236
LOC109868219	LOC109894425
susd2	LOC116369544
LOC109874375	LOC109865765
LOC109908475	LOC109866297
LOC109900466	LOC109884511
slc25a45	LOC116371811
LOC109892292	LOC116360548
LOC109891396	LOC109903770
LOC109907618	LOC109905121
LOC109882441	LOC109866730
LOC109896183	LOC109903606
LOC109874602	LOC109906349
hint3	LOC109896978
LOC109891124	LOC109905693
LOC109869771	LOC109872935
LOC109866371	LOC109869006
LOC109890958	LOC109902463
dhrs3	LOC116365189
LOC109889120	LOC109898438
LOC109871767	LOC109908332
tsc22d1	LOC109864471
LOC109881274	LOC109906353
LOC109906990	LOC109877994
LOC109896915	LOC109886342
LOC109904890	LOC109894189
LOC109904913	LOC109869697
LOC109868551	LOC109864703
LOC109896734	LOC109865518
LOC109897092	LOC109896021
hint1	LOC109902571
LOC109901074	LOC109901643
rtn4ip1	LOC109901997
LOC109870280	LOC109899714
LOC109902611	LOC109898302
LOC109877314	kl
LOC109890734	LOC109898374
LOC109871301	LOC109909380
LOC109900064	LOC109879158
slmap	LOC109907527
LOC109901781	LOC109891717
LOC109873611	LOC109875723
LOC109899425	LOC109908975
LOC109870319	LOC109904628
LOC109893241	LOC109898839
comtd1	LOC109905410
LOC109864383	LOC109885021
LOC109870155	LOC116357496
LOC109902593	LOC109897835
ndufs2	LOC109903718
LOC109894360	LOC109864331
LOC109892387	LOC109908247
mroh1	LOC109865019
cebpa	LOC109902640
gcat	LOC109889950
LOC109902765	LOC109876285
LOC109897013	LOC109905574
LOC116374486	LOC109877657
LOC116359548	LOC109878318
tmem59l	LOC109873024
pex2	LOC109894711
LOC109900567	znfx1
LOC109887179	LOC109883644
LOC109882110	LOC109906678
LOC109885912	LOC109893468
pter	LOC109864709
LOC109897331	LOC109878000
LOC109878128	LOC109888799
LOC109874013	LOC109873884
LOC109873697	LOC109908869
LOC109903433	LOC109887337
LOC109895401	LOC116353643
LOC109889606	smc6
LOC109883910	LOC109867375
LOC109875461	LOC109897134
LOC109867587	LOC109907516
LOC109867976	chst11
LOC109869080	LOC109905588
LOC109881318	LOC109901161
LOC109872424	LOC109880532
pgp	ndufs1
dnph1	LOC109873768
LOC109902288	LOC109871088
LOC109903334	LOC109879042
LOC109870104	tnfaip3
LOC109876627	LOC109871635
LOC109895619	LOC109865654
LOC109903187	LOC109904343
tmem242	LOC109867189
LOC109907185	LOC109879415
LOC109897710	sntb2
LOC109896173	LOC109905430
LOC109895724	LOC109881885
LOC109872892	LOC109869652
LOC109866607	LOC109872800
LOC109901438	LOC116373091
LOC109882581	LOC109871109
LOC109874026	lg22h11orf16
LOC109890048	LOC109871291
LOC109884002	LOC109881244
atp5f1e	LOC109870854
LOC109875817	LOC109875954
LOC116366039	LOC109889396
LOC116362115	LOC109898511
LOC109876474	LOC109907281
LOC109865882	LOC109900443
LOC109887679	LOC109903960
LOC109872885	asap2
LOC109910319	LOC109902687
apoo	LOC109908326
LOC109909946	LOC109867082
calm1	LOC109899493
LOC109883771	LOC109896886
LOC109894236	LOC109886949
LOC109900539	LOC116353945
LOC109879398	LOC116376558
LOC109906341	mtor
LOC109905714	LOC116353968
LOC109908908	LOC109902119
LOC109900246	LOC109897482
pde9a	LOC109908108
LOC109902176	LOC109890870
prxl2b	LOC109885980
fpgs	LOC109891337
alkbh7	LOC109880900
LOC109905649	ipo4
LOC116359938	LOC109907523
LOC116360591	LOC109865665
LOC109889040	LOC109907962
LOC109867797	LOC109871402
LOC109865865	LOC109864792
LOC109900273	LOC109898549
LOC109890002	LOC109905540
LOC109865651	LOC109894640
LOC109905030	LOC109886907
LOC109872204	LOC109869160
LOC109876349	LOC109881763
LOC116359897	LOC116355104
LOC109900748	LOC109872104
acmsd	LOC109884264
LOC109909980	LOC109898607
LOC109875709	LOC109882103
LOC109893295	trim33
LOC109870382	LOC109910339
LOC116359965	LOC109893331
LOC109890725	LOC109879575
LOC116371376	LOC109902968
LOC109889428	LOC109867283
LOC109909810	LOC109886103
LOC109885804	LOC116360153
LOC109894173	LOC109891287
LOC109909862	LOC116373438
LOC116374216	LOC109901488
LOC109896594	LOC109864858
LOC109897749	LOC109900768
prc1	LOC109869243
LOC109867258	LOC109903797
LOC109901965	LOC109880871
LOC109897382	LOC109870062
LOC109891106	LOC109906387
LOC116372484	LOC109900185
fam110c	ttc39b
LOC109890905	LOC109878623
LOC109906073	LOC116352727
LOC109879021	LOC109877869
LOC109908658	LOC109907467
LOC109899226	LOC109872017
LOC116371866	LOC109879348
LOC109908178	LOC109903610
ntmt1	LOC109874230
LOC109885766	LOC109901868
LOC109874009	LOC116375308
fasn	LOC109900398
LOC109898080	LOC109895500
LOC109888704	LOC109907479
LOC109894179	LOC109870501
LOC109907285	LOC109902129
LOC109898094	LOC109872562
LOC109890540	card11
grxcr2	LOC109905409
nit2	LOC109894485
LOC109892576	LOC109901978
LOC109899366	LOC109868337
foxred1	LOC109888089
LOC109903416	LOC109890965
LOC109904973	LOC109897326
LOC109893779	LOC109864948
LOC116359896	LOC109899655
LOC109896924	LOC116360017
LOC109869832	pde1a
LOC109864699	LOC109905841
nme3	LOC109871944
LOC109905552	mpeg1
LOC109891261	LOC109900564
LOC109891097	LOC116353138
LOC109896194	LOC109866633
LOC116372145	LOC109903409
LOC109895561	LOC116358704
LOC109872174	LOC109896698
tkfc	LOC109906312
tmlhe	LOC109883889
tsfm	LOC109875191
LOC109880514	LOC109906703
LOC109888403	LOC109891148
rad51d	LOC109905325
LOC109866930	LOC109896828
ciao1	psme1
auh	LOC109908895
LOC109875541	arap2
LOC109873021	LOC109875805
LOC109892124	LOC109874086
LOC109864682	LOC109900513
LOC109868238	LOC109871111
LOC109899981	LOC109882253
gask1b	LOC116359272
LOC109867768	LOC109868631
LOC109889943	LOC116354442
LOC109896944	ifngr1l1
LOC109892215	LOC109904613
LOC109896780	LOC109894366
tbcb	LOC109876059
mrps18c	LOC109876182
LOC109900718	LOC109905214
LOC109866819	LOC109869688
LOC109865436	LOC109876868
LOC109888018	LOC109889519
pex11a	LOC109868721
LOC109907720	LOC109889405
LOC109906166	LOC109908994
LOC109878359	LOC109897968
LOC109876509	LOC116355032
LOC109890586	LOC109907696
LOC109890928	LOC109903783
LOC109874178	LOC109875094
LOC109903403	LOC109901050
LOC109895723	LOC109898386
LOC109906832	LOC109889162
LOC109878683	LOC109895370
LOC109895815	LOC109891061
LOC109873645	il2rb
LOC109881108	LOC116359008
LOC109891400	LOC116357443
LOC109875041	LOC109887180
LOC109900879	LOC109908711
LOC109898160	LOC109878793
LOC109907928	LOC116371867
LOC109898284	LOC109870786
LOC109867958	LOC109898215
LOC109892605	LOC116371459
LOC109872131	LOC109895452
LOC109900844	LOC109866482
LOC109902052	LOC109903593
mrps24	smim32
LOC109871376	LOC109908292
msra	LOC109865837
LOC109885041	LOC109906294
LOC109865733	LOC109864666
LOC109904198	LOC109871890
LOC109900969	LOC109866447
LOC109895488	ostm1
LOC109899569	LOC109871582
LOC109886072	LOC109909058
dpys	LOC109883088
LOC109905244	LOC109867501
mest	LOC109906417
LOC109907404	LOC109896599
LOC109871755	LOC109872356
LOC109883379	LOC109898588
ndufv3	LOC109868193
LOC109904583	LOC109906610
LOC109888422	LOC109880027
cryl1	LOC109884167
LOC109900910	LOC109907529
cnpy4	LOC109899283
mrpl14	LOC109869344
LOC116359926	LOC109901137
LOC109890296	wdr45
LOC109868977	acod1
LOC109880541	LOC109880464
LOC109866445	LOC109890932
LOC109906616	LOC109896848
LOC109888960	LOC109874846
LOC109901993	LOC109876258
LOC109904870	LOC109869551
LOC109878210	LOC109900036
LOC109884384	LOC109896972
LOC116375949	LOC109905378
LOC109874504	LOC109874861
LOC109881114	LOC116359568
LOC116352891	LOC116359993
LOC109902049	LOC109909184
endog	LOC116369282
LOC109869539	LOC109902493
LOC116371699	LOC109907343
LOC109877128	LOC109880705
LOC109876159	LOC109869269
LOC109889236	LOC109871270
LOC109864312	LOC109909953
LOC109897821	LOC109903588
postn	LOC116358644
LOC109892768	LOC109891317
LOC109868302	LOC109875549
jmjd7	LOC109892696
LOC109865983	LOC109910193
crcp	LOC109872031
LOC109903957	LOC109903951
LOC109900736	LOC109876354
LOC109881862	LOC109904218
LOC109870500	LOC109866135
LOC109900005	LOC116359929
LOC109898879	LOC109864305
LOC109875270	LOC109894674
LOC109884707	LOC109877044
LOC109879396	LOC109864639
LOC109907699	LOC109893553
LOC109901503	LOC109884924
LOC109908365	LOC109884914
LOC109889562	LOC109894424
ppcs	LOC109892640
LOC109865028	LOC109884357
smim12	LOC109897217
slc39a8	LOC109881466
LOC109896298	LOC109864408
LOC109908098	LOC109878637
LOC109885469	LOC109899221
LOC109907794	LOC109878769
LOC109872063	LOC109894217
LOC109893199	LOC116354027
LOC109873492	LOC109904743
LOC109868467	LOC109876909
LOC109901656	LOC109876238
LOC109892058	LOC109906265
LOC109893013	LOC109902437
LOC109897965	LOC109908224
LOC109875266	LOC109893573
pgd	LOC109873628
pmvk	LOC109866554
LOC109898617	LOC109908468
LOC109905376	LOC109874858
LOC109889213	LOC109892515
LOC109901324	LOC109908363
mrps18b	LOC109901909
LOC109903708	LOC109886766
LOC109895384	LOC116372112
LOC109884461	LOC109875603
ivns1abp	LOC109869621
LOC109865974	LOC109891808
LOC109893903	LOC109890593
oip5	LOC109902085
aacs	LOC109886089
LOC109905593	LOC109888175
LOC109892779	LOC109902294
tmem223	dusp26
LOC109895960	LOC109883438
LOC116352733	LOC109865619
timm9	ncf4
LOC109908044	LOC109897697
LOC109893437	LOC109904132
adgrl2	LOC109880101
LOC109872037	LOC109903398
LOC109873178	LOC116367797
spry1	LOC109879868
LOC109888404	LOC109898010
mis12	LOC109870597
LOC109889548	LOC109881299
LOC109893438	LOC109899774
LOC109864795	LOC109909411
LOC109891402	LOC109883834
LOC109875785	LOC109877962
LOC109905042	LOC109869501
eme1	LOC109889933
LOC109879744	LOC109905895
LOC109894566	LOC109870603
LOC109903504	klhl34
LOC109903843	LOC109908104
LOC116376105	LOC109882067
mrps14	LOC109887992
LOC109905773	LOC109870900
LOC116368407	LOC109903467
LOC109867099	LOC109897328
LOC109897882	LOC116371726
LOC109865858	LOC109900504
klhl41	LOC109904371
LOC109867500	LOC109865632
LOC109873409	LOC109867374
LOC109880827	LOC109901910
LOC109902139	LOC109873739
olah	LOC109870518
birc5	LOC109910298
LOC109867647	LOC109885179
aldh6a1	LOC109904848
LOC109889731	LOC109895521
LOC109864385	LOC109904415
LOC109882619	nedd4l
LOC109897809	LOC109892665
LOC109894565	LOC116357849
LOC109884200	LOC109866768
LOC109898542	LOC109879289
LOC109865965	LOC109873847
LOC109903221	parp9
cdca3	LOC116371725
LOC109903380	LOC109889531
LOC109879922	stab1
LOC109867799	LOC109904205
LOC109867330	LOC109900792
LOC109907401	LOC109903568
LOC109902470	LOC109895792
LOC109899900	ednra
poglut2	LOC109881237
LOC109893417	LOC109872586
lrrcc1	LOC109884930
LOC109892719	LOC109889648
LOC109878798	LOC109908829
LOC109890782	LOC109878873
LOC116356174	LOC109871947
LOC109902171	LOC109880231
echs1	LOC109889665
LOC109891945	LOC109865428
LOC109879397	acss1
LOC116366566	LOC109885789
LOC109868618	LOC109891380
LOC109880474	LOC109866183
LOC109878914	nktr
LOC109881259	LOC109872438
LOC109895546	LOC109880467
LOC109900673	LOC109868491
LOC109890054	LOC109901662
LOC109870851	LOC109873461
glce	LOC109884819
LOC109886219	LOC109885263
timm8b	LOC109882160
LOC109893323	LOC116376357
LOC109880420	LOC109890183
sirt5	LOC109889741
taldo1	LOC109900581
mfn2	LOC109883048
ost4	LOC109889292
LOC109892707	n4bp2
LOC109899127	LOC116352931
slc38a6	LOC109876428
LOC109875348	LOC109900774
LOC109888429	LOC109884280
LOC109871714	LOC109869406
LOC116362527	LOC109875089
LOC109904025	LOC109866910
dcxr	kcnq2
LOC109885165	LOC109896766
LOC116358824	LOC109865728
LOC109897431	LOC116364145
LOC109876372	LOC109906681
LOC109869995	LOC109881960
LOC109893232	aff3
LOC109870547	LOC109893824
LOC109889394	LOC109888159
LOC109883990	LOC109889232
LOC109903333	LOC109871051
mybl2	LOC109902801
apmap	LOC109906474
LOC109908584	LOC109893483
LOC109901331	LOC109881869
LOC109889386	LOC109871598
LOC109896802	LOC109878342
LOC109874168	LOC109866356
LOC109875167	LOC109879619
LOC109871738	LOC109888786
LOC109898694	LOC116356185
LOC109893640	LOC109893953
tspo	LOC109894695
LOC109902477	eif2ak3
LOC109879884	LOC109865237
LOC109881061	LOC116357450
iba57	LOC109904959
LOC109876444	LOC109902660
fgd5	LOC109874333
LOC109880047	LOC109907606
ddah1	LOC109907124
LOC109908022	LOC109909355
LOC109907656	LOC109907505
LOC109872607	LOC109893181
LOC109881511	LOC109903191
LOC109882615	LOC109883897
LOC109903688	LOC109905609
LOC109890436	LOC109890865
LOC109866033	LOC109881999
LOC109866589	LOC116352693
LOC109866408	LOC109902736
LOC109904277	LOC109902005
LOC109898439	LOC109874095
LOC109867196	LOC109903696
sulf1	LOC109872014
LOC109887972	LOC109900423
LOC109889496	LOC109895328
LOC109876639	LOC109884034
LOC109889558	LOC109896196
LOC109898356	LOC109870255
LOC109894194	LOC109896761
lars2	LOC109877238
LOC109872755	LOC109902460
LOC109891051	LOC109865025
rmdn1	LOC116371448
LOC109874045	LOC109877275
fah	LOC109886259
LOC109896894	LOC109865878
LOC109898622	LOC109891895
abhd18	LOC109902591
LOC109903478	LOC109881441
gtse1	LOC116354736
LOC109874039	LOC109903364
LOC109866661	dnai2
LOC109900165	LOC109883241
crym	LOC109883364
LOC109902778	stab2
LOC109897730	pum1
LOC109865446	LOC109874869
LOC109890992	LOC109893557
LOC109872940	LOC109899494
LOC109907934	LOC116365781
LOC109880835	LOC109868458
LOC109866015	LOC109880103
LOC116360229	LOC109902497
LOC109872945	LOC109879053
LOC109894373	LOC109905947
LOC109869181	LOC109905050
gins3	LOC109884148
LOC109882456	LOC109897903
LOC109909884	LOC109905735
LOC109895481	LOC109896900
LOC109897888	LOC109904328
LOC109864995	LOC109906552
LOC109882490	LOC109867731
LOC109903465	LOC109907805
LOC109866473	LOC109864965
LOC116353630	LOC116355000
LOC109869237	LOC109867210
LOC109875583	LOC109906435
LOC109891262	dcp2
LOC109871516	LOC109892455
LOC109897069	LOC109889216
LOC109885460	LOC109867043
LOC109905529	LOC109902113
sem1	LOC109895933
LOC109909717	LOC109873033
LOC109902387	LOC116374143
LOC109879902	LOC109882601
LOC109903445	LOC116352778
LOC109902670	LOC109874867
LOC109900568	LOC109868058
kifc1	LOC109884230
LOC109864719	LOC109906079
LOC109874051	LOC109878472
LOC109877173	parp4
LOC109900553	LOC109882822
LOC109864339	cd3e
LOC109868100	LOC109869288
LOC109869838	LOC109871063
LOC109866799	LOC109873759
LOC109874410	LOC109891498
LOC109893173	LOC109886047
lnpep	LOC109896502
lrrc73	LOC109873211
LOC109902315	LOC109880165
LOC109909964	LOC109901971
LOC109898497	LOC116354992
LOC109873198	sts
LOC116352715	LOC109896866
LOC109891056	LOC109883242
LOC109890959	LOC109890576
LOC109900322	LOC116359828
LOC109893062	LOC116374820
LOC109871429	LOC109873788
LOC109890352	LOC109865795
LOC116367857	LOC109896878
LOC109889979	LOC116357416
LOC116356207	LOC109890056
LOC109903961	LOC109881469
LOC109865381	nek3
chchd1	LOC109889617
LOC109868318	LOC109889437
mrpl47	LOC116352901
gins2	LOC109896169
LOC109866063	LOC109870396
LOC109909107	LOC109870287
LOC109891039	LOC109878897
lg30h10orf67	irs2
LOC109885682	LOC109908986
LOC109900265	LOC109901837
gpam	LOC109880404
pgls	mmp16
LOC109869565	LOC109900761
LOC109910237	LOC109908248
mecr	LOC109865921
mrps35	LOC116376494
LOC109893501	LOC109876962
LOC109869364	sgk1
LOC109869355	LOC109888459
LOC109908646	LOC109876050
LOC109884748	LOC109867524
nudt1	LOC109908071
dctd	LOC109907988
LOC109891719	adgrl4
LOC109869346	LOC116360131
LOC109888304	LOC109903357
LOC109882658	LOC116359814
LOC109898182	LOC109897411
LOC109896444	LOC109876049
LOC109866465	LOC109905308
fkbp14	LOC109865438
LOC109879095	LOC109907722
LOC109894630	LOC109890997
LOC109905673	LOC109895360
LOC109898730
LOC109901879
LOC109903059
LOC109902522
LOC109896750
tamm41
LOC109908854
LOC109895486
LOC109874462
LOC109889380
LOC109876724
LOC109878203
LOC109902431
endov
flnb
LOC109894857
clybl
LOC109873042
LOC109903136
LOC109870395
LOC109884902
l3hypdh
LOC116358660
LOC109903158
LOC109880691
pdgfrl
LOC109865386
LOC109876736
LOC109907793
LOC109885440
LOC109898267
LOC109891662
LOC109895881
LOC109871328
LOC109865580
cdkn3
commd1
LOC109903371
pif1
LOC109899635
ttc38
bckdha
ercc6l
LOC109883887
LOC109902822
LOC109868392
LOC109893408
nudt7
cenpe
LOC109901996
LOC109890014
LOC109876082
LOC109897868
LOC109881984
prdx3
LOC109893251
LOC109890050
LOC109902523
mis18a
LOC109903425
LOC109906930
sfxn2
LOC109874151
mturn
LOC109881446
LOC109864663
LOC109872423
LOC109891520
mrps7
LOC109895948
LOC109894343
LOC116369019
LOC109881780
LOC109869706
LOC109871375
LOC109898662
aida
LOC109910056
LOC109892044
srcin1
LOC109884000
LOC109868342
pebp1
rtel1
LOC109896152
LOC109864486
LOC109896049
LOC109866518
LOC116371865
LOC109871275
LOC109897622
LOC109888650
LOC109896172
cenpw
LOC109886830
LOC109866019
LOC109890025
LOC109893864
LOC109866046
LOC109870380
rnf166
LOC109896760
LOC109864934
LOC109897736
LOC109889340
sdr42e1
LOC109899090
neil3
LOC109880033
LOC109893913
LOC116354943
oplah
LOC109905659
LOC109907630
mrpl21
LOC109895608
LOC109870261
LOC109884430
LOC109890496
haus1
LOC109902594
LOC109897925
adi1
LOC109886140
atp5me
LOC109885676
LOC109899855
LOC109894500
fcho2
LOC109874275
LOC109865583
LOC109898338
LOC109895845
fbxw4
LOC109869564
LOC109890633
LOC116372039
LOC109871946
LOC109903672
LOC109889361
aadat
LOC109864704
LOC109876046
tfb2m
eef1akmt2
LOC109888919
LOC109896785
LOC109868374
LOC109885716
LOC109870641
LOC109897022
LOC116353003
th
LOC109899681
LOC109881003
LOC109878749
LOC109901850
LOC109879939
LOC109891017
spp2
LOC109905100
LOC109878072
LOC109891210
LOC109899659
LOC109891059
LOC109878057
slc7a2
LOC109908945
LOC109880612
smim20
LOC116364726
gpx7
LOC109895609
LOC109893151
folr2
LOC109897986
cebpzos
LOC109906674
LOC109884804
LOC109876506
LOC109889137
LOC109882206
LOC109869134
xylb
LOC109892828
idua
LOC109910328
LOC109909190
pipox
LOC109894446
LOC109902235
LOC109910029
LOC116355508
LOC109891171
LOC109868064
LOC109866626
LOC109878595
ptma
LOC109864306
LOC109903378
LOC109875882
LOC109869218
ndufb5
LOC109879163
LOC109892140
LOC109869239
LOC109870959
ndufa1
LOC109876023
LOC109872051
LOC109867494
aifm3
LOC109868248
LOC109909044
LOC109904040
LOC109867295
tmem254
LOC109908276
LOC109872872
LOC109873280
LOC109869059
LOC109866466
LOC116374289
LOC109889119
LOC109896961
LOC116373389
LOC109905619
LOC109896592
LOC116359274
LOC109888558
LOC109871723
LOC109884645
LOC109884043
LOC109904529
LOC109866513
sdhd
LOC109895400
LOC109901290
LOC109882314
LOC109885735
LOC109891087
LOC109880560
LOC109903150
LOC109865850
LOC109901693
LOC109869789
LOC116359594
hdac8
mtpap
LOC109893654
LOC109887567
fam210b
LOC109881725
mtif2
LOC109889160
slc40a1
LOC109878631
LOC109864604
LOC109895803
LOC109880121
LOC109878478
LOC109898457
LOC109889961
LOC109874841
LOC109870163
LOC109874396
LOC109867800
LOC109883176
pusl1
LOC109894306
LOC109877269
LOC109901538
LOC109870781
slc25a21
LOC109889256
cenph
LOC116354547
LOC109881025
agxt
LOC109899692
LOC109875111
elac1
LOC109873837
LOC109883306
LOC109886194
LOC109883475
LOC109866648
LOC109871283
cskmt
LOC109897279
LOC109864977
mrps25
hmcn1
LOC109896435
ndufc1
LOC109868453
LOC109884646
LOC109882385
LOC109899929
LOC109865645
LOC109887540
LOC109874323
LOC109900257
LOC109897946
ankrd9
LOC109878585
LOC109884378
tsen2
LOC109896081
LOC109876833
znf367
naxe
LOC109900848
LOC109872392
lg1h1orf50
LOC109870980
LOC109867351
LOC109874213
cryz
mrpl4
LOC109877279
ppib
dxo
lg17h1orf43
LOC109896026
LOC109893412
cdc20
LOC109867180
LOC109869743
LOC109879370
LOC109882076
LOC109907766
LOC109873652
LOC109869898
LOC109903186
LOC109875855
gata4
cnksr3
LOC109872948
LOC109907166
LOC116358128
lsm7
LOC109901833
LOC109864407
LOC109892116
LOC109892280
LOC109888956
LOC109895501
LOC109887971
LOC109898117
cercam
LOC109876183
LOC109892564
LOC116369604
LOC109867816
LOC109896479
LOC109871103
LOC116375803
LOC116357684
LOC109893536
LOC109896009
LOC109885605
calm2
msh6
LOC109878410
LOC109871211
LOC109897381
cenpo
LOC109876968
LOC109870441
LOC109901007
LOC109906533
LOC109900885
LOC109873179
aldh7a1
LOC109889656
LOC109908691
LOC109867271
LOC109884306
LOC109902215
LOC109865367
LOC109893963
LOC109871766
LOC109886003
LOC109890677
LOC116374459
LOC109874576
LOC109870595
snf8
prim1
LOC109871910
qrsl1
LOC109867226
LOC109868993
LOC109870995
LOC116373089
LOC109907796
LOC109893587
LOC109908476
sfxn4
ap5s1
LOC109866043
LOC109907537
LOC109905505
LOC109889110
LOC109891307
orc6
LOC109883799
LOC109896512
fabp7
LOC109866826
LOC109874921
LOC109899868
nxnl2
LOC109885237
LOC109900351
LOC109889212
mrpl35
LOC109868010
LOC109883221
mrps5
LOC109895457
LOC109895535
LOC109907999
acoxl
LOC109889499
LOC109868073
LOC109871935
LOC109907806
mrpl10
bloc1s5
cenpp
LOC109893410
LOC109896568
sobp
nagpa
LOC109875422
tyms
LOC109908176
LOC109907600
LOC109865509
LOC109906046
LOC109908159
LOC109880752
LOC109867544
LOC109870675
LOC109877709
LOC116354777
ten1
LOC109891258
LOC109889208
LOC109897393
LOC109880392
adipoq
LOC109887782
LOC109880327
LOC109864342
LOC109882897
LOC109892345
slc25a16
espl1
LOC109891249
depdc1
mrpl24
LOC109897782
LOC109898898
LOC109889802
sephs1
LOC109899801
LOC109901234
LOC109910340
LOC109870451
LOC109896362
LOC109866325
txn2
LOC109901033
LOC109889388
LOC109895612
LOC109877774
LOC109874061
LOC109881258
LOC109907872
LOC109902441
LOC109898444
LOC109893409
LOC109893254
LOC109887920
LOC109883115
LOC109891123
LOC109899574
mpi
LOC109906513
LOC109890517
LOC109868434
LOC109865841
LOC109904238
LOC109899880
LOC109871407
LOC109865532
LOC109877057
LOC109905669
LOC116353443
LOC109881648
LOC109890051
LOC109878280
LOC109877784
LOC109899777
LOC109874281
LOC109898862
LOC109870186
LOC109909663
LOC109897628
LOC109883524
acsf2
LOC109881913
LOC109896440
LOC116356264
LOC109864307
gdpd5
LOC109897288
LOC109875365
LOC109880693
LOC109897895
cinp
LOC109867245
LOC109879934
LOC109879143
LOC109879256
LOC109903897
LOC109903822
LOC109889565
LOC109889372
LOC109890140
LOC109873311
LOC109907427
LOC109893738
LOC109875242
LOC109909595
LOC109907484
LOC109875430
LOC109893146
LOC109875249
LOC109890039
LOC109883736
LOC109904063
c1qtnf5
LOC109865828
rrm2
LOC109878248
LOC109866235
ufc1
mrpl9
LOC109873726
LOC109874517
LOC116374410
egln3
LOC109889591
LOC109883055
LOC109901932
cep70
LOC109896474
LOC109885468
LOC109899585
bpnt1
LOC109873226
LOC109888920
LOC109900511
LOC109866256
LOC109873073
tmem65
spc25
LOC109874218
septin2
LOC109901484
LOC109894187
LOC109866420
LOC109870885
LOC109872644
LOC109896884
trap1
LOC109893518
LOC109876587
LOC109891999
LOC109888768
LOC109905782
LOC116355037
rflnb
LOC109897841
LOC109881719
mrpl11
LOC109895490
LOC109891383
nsl1
dglucy
LOC116373996
LOC116356346
mms22l
LOC109889625
selenoh
LOC109865962
swi5
chchd7
LOC109867090
LOC109900016
LOC109880825
polg2
LOC109905677
LOC109905290
LOC116372104
LOC109873291
LOC109868253
LOC109908020
LOC109885213
LOC109877541
LOC109872630
LOC109877860
LOC109899764
LOC109872021
LOC109869785
LOC109903584
LOC109895354
LOC109899647
LOC109897675
LOC116356556
LOC109905450
fam151b
ass1
LOC109871770
LOC109906669
fuom
LOC109867546
LOC109894158
LOC109904443
LOC109875946
LOC109883375
wdhd1
LOC109891022
LOC116355072
catsperb
LOC109893377
LOC109890960
LOC109871308
LOC109891065
LOC109881583
LOC109885189
LOC109909792
cavin2
LOC109902270
LOC109907202
ska2
tbc1d19
ap2s1
LOC109879589
LOC109908374
LOC109867905
slc35a4
LOC109895728
LOC109909536
LOC109902515
LOC109907351
LOC116373417
LOC109905702
crppa
LOC109889882
LOC109901046
LOC109896101
LOC109905664
LOC109864549
setd9
LOC109888105
LOC109883471
LOC109879100
LOC109894453
LOC109900546
LOC109909359
pde7a
LOC109888852
LOC109887052
LOC109902714

## Sheet: NT0vsNT41
Non-Transgenic Fed vs. Non-Transgenic 41 Days after feed restriction and refeeding						GO terms from: https://biit.cs.ut.ee/gprofiler/gost (default settings), only Biological Process			*The direction of regulation is relative to fed
Up-regulated	Down-regulated	Up-regulated count	Down-regulated count		Enriched GO terms for up-regulated			Enriched GO terms for down-regulated
LOC109907807	LOC116358281	156	639		term_name	term_id	adjusted_p_value	term_name	term_id	adjusted_p_value
LOC109869948	LOC109877323				steroid catabolic process	GO:0006706	0.0498878	immune system process	GO:0002376	5.18199e-12
LOC109885665	LOC109878504				cholesterol catabolic process	GO:0006707	0.0498878	immune response	GO:0006955	2.51519e-07
LOC109871766	LOC109893012				sterol catabolic process	GO:0016127	0.0498878	antigen processing and presentation	GO:0019882	0.000438562
LOC109890309	LOC109876354				http://revigo.irb.hr/			regulation of apoptotic process	GO:0042981	0.000688608
LOC109871495	LOC109868534				After Revigo (Small output and Danio rerio database used)			regulation of programmed cell death	GO:0043067	0.000688608
LOC109901319	LOC109873790				cholesterol catabolic process	GO:0006707		phagocytosis	GO:0006909	0.000696502
LOC109864585	LOC116374436							regulation of cell death	GO:0010941	0.000945343
LOC109909026	LOC109879850							apoptotic process	GO:0006915	0.00165824
LOC109866662	LOC109891717							programmed cell death	GO:0012501	0.00171706
LOC109869653	LOC109907525							proteolysis	GO:0006508	0.00239554
LOC116374428	LOC116352800							cell death	GO:0008219	0.00276099
LOC109871458	LOC109903608							leukocyte migration	GO:0050900	0.0197917
LOC109877285	LOC109907579							http://revigo.irb.hr/
lrp11	LOC109889552							After Revigo (Small output and Danio rerio database used)
LOC109880180	LOC116369252							immune system process	GO:0002376
homer2	LOC116372494							proteolysis	GO:0006508
LOC109903184	LOC109896976							phagocytosis	GO:0006909
LOC109902055	LOC109864726							immune response	GO:0006955
LOC109866292	LOC109877934							regulation of apoptotic process	GO:0042981
LOC109876082	LOC109899737							apoptotic process	GO:0006915
LOC109875915	LOC109899636							cell death	GO:0008219
LOC109880827	LOC109891343							regulation of cell death	GO:0010941
LOC109881219	LOC116374357
LOC109894857	LOC109907296
LOC109897888	LOC109885133
LOC109905030	LOC109904721
LOC109874478	LOC109907197
LOC109892779	LOC109891359
acot12	LOC109896930
LOC109893588	LOC109902634
LOC109903480	LOC109893019
LOC109865948	LOC109907524
LOC109906326	LOC116375286
LOC109885213	LOC109891388
LOC109867330	LOC109906417
LOC109882679	LOC109873461
LOC109875194	LOC116354027
LOC109907357	LOC109905458
LOC109872174	LOC109884110
LOC109874052	LOC109868077
LOC109881113	LOC109865950
LOC109879521	LOC116353557
LOC109869121	LOC109885656
LOC116374680	LOC109893495
LOC109887225	LOC109876834
LOC116371903	LOC109875723
LOC109874234	LOC109871062
LOC116359896	LOC109872356
LOC109872341	LOC109865751
LOC109882207	LOC109898675
LOC109884200	LOC116355509
LOC109877715	LOC109884327
ablim3	LOC109878156
pdss1	LOC109901488
LOC109903500	LOC109903606
LOC109893611	LOC109866401
LOC109891517	LOC109880715
LOC109867979	LOC116359939
LOC109891276	LOC109865654
LOC109870264	LOC116359272
LOC109906090	LOC109889392
LOC109877123	LOC116352862
LOC109906185	LOC109869697
LOC109895723	LOC109866790
LOC109871723	LOC109875605
LOC109894474	LOC109866940
LOC109878325	LOC109881073
LOC109889606	LOC109870807
LOC109893147	LOC116360153
cad	LOC116358921
LOC116357839	slc2a6
LOC109885972	LOC109869006
LOC109909339	LOC109877238
LOC109870261	LOC109905498
LOC109879569	LOC109909596
LOC109865965	LOC109888418
LOC109867800	LOC109865796
LOC116360767	LOC109866032
LOC109878182	LOC109875593
LOC109887529	LOC109895337
LOC109892565	LOC109878675
LOC109882076	LOC109867073
g0s2	LOC109864948
LOC109879514	LOC109870884
LOC109890684	LOC109890870
LOC116373988	LOC109890600
LOC116353194	LOC109898302
LOC109889161	LOC109901144
LOC109876431	LOC109881999
mfn2	LOC109892629
LOC109874903	LOC109871944
LOC116359068	LOC109873749
foxred1	LOC109889728
LOC109908386	LOC109908069
LOC109894246	LOC109871111
LOC109902106	LOC109903456
LOC109908806	LOC109866141
LOC109903629	LOC109889978
LOC109886213	LOC109887797
LOC109905664	LOC109903607
LOC116353441	LOC109870810
LOC109905047	LOC109864499
LOC109907514	LOC109909850
LOC116359897	LOC109873485
LOC109891926	LOC109906905
LOC116355452	LOC109890985
LOC116353018	LOC116354035
fpgs	LOC109885994
LOC109864442	LOC109892665
dnajc21	LOC116375325
LOC109898898	LOC109907590
LOC109909816	LOC109892515
LOC109864486	LOC109880921
fkbp14	LOC109881295
LOC116356677	LOC109877730
LOC109907973	LOC109864792
LOC109873770	LOC109896975
LOC109868821	LOC109907531
LOC109909769	LOC109902975
LOC109891094	LOC109876308
LOC109870145	LOC116359748
LOC109867207	LOC109909540
LOC109885679	LOC109898709
LOC109883314	LOC109872828
LOC116364974	LOC109895370
LOC109898112	LOC109896972
LOC109902735	LOC109891288
LOC109895608	LOC109903588
LOC116358668	LOC109885351
slc39a10	LOC109900774
LOC109903264	rcsd1
LOC109866345	LOC109893126
LOC109877554	LOC109903467
LOC109895321	LOC109900776
LOC109899090	LOC109887678
LOC109876544	LOC109878641
LOC109872872	LOC109895367
ncam2	LOC109878873
LOC109906199	LOC109885202
smim12	LOC109908892
LOC109869327	LOC109867112
LOC109867291	LOC109908831
LOC116375379	LOC109865462
LOC109892550	LOC109903299
LOC109901375	LOC109891976
LOC116374029	LOC109877350
LOC109868010	LOC109867380
LOC109866661	LOC116375869
LOC109900000	LOC109896102
LOC109888592	LOC109890060
gnmt	LOC109895627
LOC109903706	LOC109908581
LOC109888182	LOC116365189
LOC109897431	igsf6
LOC109885465	LOC116371459
	LOC109900522
	LOC109872438
	LOC109893330
	LOC109870722
	LOC116352950
	LOC109892496
	LOC109905540
	LOC109906478
	LOC109875970
	LOC109870373
	LOC109870629
	LOC109896973
	LOC109901106
	LOC109882404
	LOC109899280
	LOC109906384
	LOC116360109
	LOC109905842
	LOC109875903
	LOC109872738
	gpr18
	LOC109874862
	LOC109904967
	LOC109906399
	LOC109906346
	LOC109869621
	LOC109875334
	LOC109906489
	plk2
	lyz
	LOC109870663
	LOC109905642
	LOC109900713
	LOC109898724
	LOC109876487
	LOC109877679
	LOC109877869
	LOC109878000
	LOC109882534
	LOC109894543
	LOC109870697
	LOC109886163
	LOC109909387
	LOC116355000
	LOC109897713
	LOC109886487
	LOC109901755
	LOC116362530
	LOC109873262
	LOC109877783
	LOC109898711
	LOC109908994
	LOC109893838
	LOC109896111
	LOC116353305
	LOC109868484
	LOC109906295
	LOC109900773
	LOC116354992
	LOC109901981
	LOC109881875
	LOC109876098
	LOC109885936
	LOC109889434
	LOC109874543
	LOC109884649
	vsir
	LOC109873028
	LOC109884113
	LOC109864764
	LOC109884282
	LOC109865485
	LOC109906725
	LOC109888501
	LOC109900665
	LOC116360835
	LOC109889293
	LOC109872197
	LOC109908014
	LOC109872478
	LOC109903849
	LOC109895509
	ptprh
	LOC109903604
	LOC109898929
	LOC109874582
	wdfy4
	LOC109874869
	LOC109883437
	LOC109892535
	LOC109865750
	LOC109896054
	LOC109884815
	LOC109889937
	LOC109873056
	LOC109879550
	LOC109874865
	LOC109903458
	irf8
	LOC109867189
	LOC109908934
	kiaa0040
	LOC109889778
	LOC109903783
	LOC109893494
	LOC109867398
	LOC109905463
	LOC109891415
	LOC109907659
	LOC109869847
	LOC109903770
	LOC109877382
	LOC109896483
	LOC109895669
	LOC116371867
	LOC109880986
	LOC109865912
	LOC109898290
	LOC109874735
	LOC116359311
	LOC116353080
	LOC109877993
	LOC116370069
	LOC109888339
	LOC109903553
	metrn
	LOC116352778
	LOC109867186
	LOC109897433
	LOC109888282
	LOC109899318
	LOC109892958
	lcp1
	LOC109894911
	LOC109880698
	LOC109897134
	LOC109866679
	LOC109891498
	LOC116360017
	LOC109881465
	LOC109878733
	LOC109907527
	LOC109889934
	LOC109869342
	LOC109903728
	LOC109878896
	LOC109868592
	LOC109870326
	LOC109879372
	LOC109908817
	LOC109878637
	slk
	sh3kbp1
	LOC109878898
	LOC109896841
	LOC109874333
	LOC109906349
	LOC109895322
	LOC109880796
	LOC109866415
	LOC109869251
	psap
	LOC109883242
	LOC109869226
	LOC109893411
	LOC109879822
	LOC109908963
	LOC109871824
	LOC109909778
	LOC109895655
	lrch4
	LOC109901118
	LOC109872014
	LOC109905506
	mpeg1
	LOC109903621
	LOC109891841
	LOC109881820
	LOC109889561
	LOC109897984
	LOC109906330
	LOC109870914
	LOC109895472
	mob3b
	LOC109908011
	LOC109908494
	LOC109884619
	LOC109910102
	LOC109888176
	LOC109896948
	LOC109909277
	LOC109874111
	LOC109892818
	LOC109882253
	LOC109873917
	LOC109882165
	LOC109904500
	LOC116360594
	LOC109892538
	LOC109864408
	LOC116353138
	LOC109871054
	LOC116360157
	LOC109907523
	gfra1
	pik3ap1
	LOC109893230
	LOC109906269
	ncf4
	LOC109906353
	LOC109907528
	LOC109894172
	LOC109902571
	LOC109909971
	LOC109896866
	LOC109870238
	LOC109905121
	LOC109901304
	LOC116353974
	LOC109880963
	LOC109875969
	LOC109883089
	LOC109902527
	LOC109904258
	LOC109875549
	LOC109869752
	LOC109868710
	LOC109893113
	LOC109900434
	LOC109880871
	swap70
	LOC109879302
	LOC116362197
	LOC116374143
	LOC109883889
	LOC109887499
	LOC109886629
	LOC109908337
	smad9
	LOC109874430
	LOC109881299
	LOC109902497
	LOC109874349
	LOC109882467
	LOC109882711
	LOC116375308
	LOC109908355
	LOC109901536
	LOC109876020
	LOC109901595
	LOC109907570
	LOC109903454
	LOC109868152
	LOC109891895
	c6
	LOC109903991
	LOC109891435
	LOC109908248
	LOC109865812
	plxdc2
	LOC109872157
	LOC109867404
	LOC109880571
	LOC109905628
	LOC109864686
	LOC109901613
	LOC109889396
	LOC116373395
	LOC109900778
	LOC109906610
	LOC109880361
	LOC109869523
	LOC109878769
	LOC109900514
	LOC109900772
	LOC109890332
	LOC109864649
	LOC109883241
	LOC109869501
	LOC109869512
	LOC109889355
	pde1a
	LOC109873076
	slc28a3
	LOC109866297
	LOC109864703
	LOC109884795
	LOC109899105
	LOC109889507
	LOC109899397
	acod1
	LOC109889418
	LOC109902736
	LOC109885119
	LOC109870891
	LOC109898653
	LOC109896886
	LOC109871724
	LOC109894424
	LOC116359792
	LOC109903697
	LOC109903382
	LOC109874167
	LOC109867280
	LOC109903730
	LOC109880757
	LOC109884370
	LOC109886137
	LOC109868721
	LOC109877903
	LOC109869763
	LOC109869840
	LOC116353945
	LOC109872935
	LOC109889950
	LOC109884280
	dok2
	LOC109864992
	LOC109888164
	LOC109898217
	LOC109878895
	LOC109885345
	LOC109881885
	LOC109874163
	LOC109903353
	LOC116352776
	fam53c
	LOC109873354
	LOC109895676
	LOC116354809
	LOC116373424
	LOC109910055
	LOC109881469
	LOC109867342
	LOC109865614
	LOC109896763
	LOC109872250
	LOC116358889
	LOC109893581
	LOC109883142
	LOC109897983
	LOC109869201
	LOC109905214
	LOC109864777
	LOC109901302
	LOC109907706
	LOC109868363
	btk
	LOC109887955
	LOC109895618
	dbn1
	LOC109875897
	LOC109893150
	LOC109901666
	LOC109909787
	LOC109885259
	LOC109909849
	LOC109892455
	LOC109878938
	LOC109869927
	LOC116371611
	LOC109864717
	LOC109870911
	LOC109870854
	LOC109889266
	LOC109907577
	LOC109884856
	LOC109872058
	LOC109895502
	LOC109885347
	LOC109891002
	LOC109868169
	LOC109871404
	LOC109873271
	LOC109895418
	LOC109884511
	LOC109894641
	LOC109902772
	LOC109897906
	LOC109867000
	LOC109879969
	LOC109899205
	LOC109876973
	LOC109874180
	LOC109870643
	LOC109873732
	LOC109901809
	LOC109886280
	tfec
	LOC109900696
	LOC109884439
	LOC109875722
	LOC109884281
	LOC109884854
	LOC109879358
	LOC109870268
	LOC109873509
	LOC116353643
	LOC109900744
	LOC109894647
	LOC109876194
	LOC109870400
	LOC109893025
	LOC109873457
	LOC109865728
	LOC109909530
	LOC109876909
	LOC109900863
	LOC116354404
	LOC109898541
	LOC109895465
	LOC109895328
	LOC109874303
	LOC109871368
	LOC116359725
	LOC109893079
	LOC109878555
	LOC109908154
	LOC109893454
	dusp26
	LOC109864646
	LOC109891940
	cflar
	LOC109867384
	LOC109885204
	LOC109882514
	LOC116355440
	LOC109880714
	LOC109889629
	LOC109905227
	LOC109901808
	LOC109890920
	LOC109903663
	LOC109909873
	LOC109909078
	LOC109902079
	LOC109898864
	LOC109905069
	LOC109888175
	LOC109899859
	LOC109896021
	slc12a8
	LOC109889920
	LOC109880841
	LOC109901659
	LOC109902065
	LOC109864962
	LOC109889935
	LOC109867364
	LOC109872830
	LOC109869688
	LOC109878502
	LOC116358286
	LOC109871867
	LOC109870786
	LOC109870693
	LOC116352905
	LOC109881067
	LOC109868193
	LOC109864638
	LOC109906312
	LOC109892369
	LOC109872192
	LOC109897228
	LOC109896900
	LOC116362184
	LOC116352685
	LOC109876472
	LOC109872125
	LOC109905683
	LOC109905729
	LOC109884782
	LOC109879219
	LOC109908720
	LOC109896621
	LOC109870947
	LOC109892050
	LOC109891049
	LOC109903558
	LOC109892334
	LOC109903385
	LOC109908929
	LOC109889448

## Sheet: NT28vsNT41
Non-Transgenic feed restriction for 28 Days vs. Non-Transgenic 41 Days after feed restriction and refeeding						GO terms from: https://biit.cs.ut.ee/gprofiler/gost (default settings), only Biological Process			*The direction of regulation is relative to feed restriction after 28 days
Up-regulated	Down-regulated	Up-regulated count	Down-regulated count		Enriched GO terms for up-regulated			Enriched GO terms for down-regulated
LOC109885665	LOC109909834	740	1524		term_name	term_id	adjusted_p_value	term_name	term_id	adjusted_p_value
LOC109890309	LOC109878504				metabolic process	GO:0008152	0.0241812	cell cycle process	GO:0022402	3.07176e-25
LOC109878448	LOC109893012				S-adenosylmethionine biosynthetic process	GO:0006556	0.0498531	cell cycle	GO:0007049	1.30814e-23
dpep1	LOC109868534				S-adenosylmethionine metabolic process	GO:0046500	0.0498531	mitotic cell cycle process	GO:1903047	1.10296e-19
LOC109903115	LOC109882794				http://revigo.irb.hr/			mitotic cell cycle	GO:0000278	3.42114e-18
LOC116357496	LOC109905461				After Revigo (Small output and Danio rerio database used)			DNA replication	GO:0006260	8.93203e-16
LOC109879569	lg6h11orf54				metabolic process	GO:0008152		cell cycle phase transition	GO:0044770	4.28214e-13
LOC109897054	LOC109869272				S-adenosylmethionine metabolic process	GO:0046500		regulation of cell cycle process	GO:0010564	2.36279e-11
LOC109908011	mgarp							regulation of cell cycle	GO:0051726	6.40684e-11
LOC109880900	LOC116374606							chromosome segregation	GO:0007059	7.17863e-11
ipo4	LOC109891388							centromere complex assembly	GO:0034508	7.6171e-10
LOC109866935	LOC109864869							cellular response to DNA damage stimulus	GO:0006974	2.01123e-09
LOC109899685	LOC109885133							regulation of cell cycle phase transition	GO:1901987	2.36069e-09
LOC109891276	LOC109903916							small molecule metabolic process	GO:0044281	2.74718e-09
LOC116358906	LOC109905670							mitotic cell cycle phase transition	GO:0044772	3.85355e-09
LOC116375935	LOC109902136							chromosome organization	GO:0051276	9.29042e-09
LOC109900505	LOC109896132							DNA repair	GO:0006281	3.29204e-08
LOC109888675	LOC109872257							mitotic cell cycle checkpoint signaling	GO:0007093	9.20089e-08
LOC109870145	kiaa1324							regulation of mitotic cell cycle	GO:0007346	1.00362e-07
LOC109883314	LOC109907538							cell cycle checkpoint signaling	GO:0000075	1.07596e-07
LOC109867291	LOC109902611							negative regulation of cell cycle phase transition	GO:1901988	1.51697e-07
LOC109876398	LOC109882608							mitotic nuclear division	GO:0140014	1.57991e-07
LOC116374357	LOC109908910							organelle fission	GO:0048285	1.78986e-07
LOC109892664	LOC109869507							nuclear division	GO:0000280	1.93945e-07
LOC109875915	LOC109899597							negative regulation of cell cycle process	GO:0010948	2.11524e-07
LOC116353944	grxcr2							cellular response to stress	GO:0033554	6.30059e-07
LOC116370069	LOC109869040							purine-containing compound metabolic process	GO:0072521	1.04627e-06
klhl34	LOC109899863							purine ribonucleotide metabolic process	GO:0009150	1.28065e-06
LOC109903894	LOC109873790							non-membrane-bounded organelle assembly	GO:0140694	1.46732e-06
LOC109876049	LOC109864673							ribose phosphate metabolic process	GO:0019693	2.26678e-06
LOC109889648	LOC109897381							ribonucleotide metabolic process	GO:0009259	2.26678e-06
LOC109879042	LOC109895448							organelle organization	GO:0006996	2.46121e-06
LOC109909355	pdlim2							nuclear chromosome segregation	GO:0098813	3.56717e-06
LOC109902055	LOC109905372							kinetochore organization	GO:0051383	4.30926e-06
LOC109871630	LOC116355509							kinetochore assembly	GO:0051382	4.30926e-06
LOC109904613	LOC109865751							purine nucleotide metabolic process	GO:0006163	5.13442e-06
LOC109894711	LOC109875144							cell cycle G2/M phase transition	GO:0044839	9.12266e-06
LOC116374710	LOC109864726							negative regulation of cell cycle	GO:0045786	9.25472e-06
LOC109903409	LOC109891006							mitotic sister chromatid segregation	GO:0000070	9.25472e-06
sntb2	pxmp2							regulation of mitotic nuclear division	GO:0007088	9.35757e-06
LOC116359310	LOC109892166							regulation of nuclear division	GO:0051783	9.35757e-06
LOC109889741	LOC109909943							negative regulation of mitotic cell cycle	GO:0045930	1.10778e-05
LOC109889401	LOC109867073							G2/M transition of mitotic cell cycle	GO:0000086	1.82306e-05
LOC109902794	LOC109904281							regulation of mitotic cell cycle phase transition	GO:1901990	2.61583e-05
LOC109870233	LOC109909810							purine nucleoside triphosphate biosynthetic process	GO:0009145	3.34183e-05
LOC109882601	LOC109899872							purine nucleoside triphosphate metabolic process	GO:0009144	3.34183e-05
LOC109907467	LOC109890600							purine ribonucleoside triphosphate metabolic process	GO:0009205	3.34183e-05
LOC109892699	LOC109908246							purine ribonucleoside triphosphate biosynthetic process	GO:0009206	3.34183e-05
LOC109903918	prc1							generation of precursor metabolites and energy	GO:0006091	3.73161e-05
LOC109864397	LOC109900879							purine ribonucleotide biosynthetic process	GO:0009152	4.41471e-05
LOC109882269	LOC109891383							ribonucleoside triphosphate metabolic process	GO:0009199	6.44617e-05
LOC109900036	LOC109896163							ribonucleoside triphosphate biosynthetic process	GO:0009201	6.44617e-05
LOC109877376	nit1							sister chromatid segregation	GO:0000819	6.95905e-05
LOC109905352	LOC109883308							purine-containing compound biosynthetic process	GO:0072522	7.69931e-05
LOC109903591	LOC109875605							ribonucleotide biosynthetic process	GO:0009260	8.63106e-05
LOC109871270	LOC109893938							ribose phosphate biosynthetic process	GO:0046390	8.63106e-05
LOC109879321	LOC109908934							nucleoside triphosphate biosynthetic process	GO:0009142	9.73607e-05
LOC116357849	LOC109895627							cellular macromolecule biosynthetic process	GO:0034645	0.000107543
LOC109882730	agmat							purine nucleotide biosynthetic process	GO:0006164	0.000132139
LOC109880193	LOC109886200							negative regulation of mitotic cell cycle phase transition	GO:1901991	0.000233112
LOC109865354	LOC109895454							nucleoside triphosphate metabolic process	GO:0009141	0.000252453
LOC109868665	LOC109907695							ATP biosynthetic process	GO:0006754	0.000268822
LOC109906933	LOC109866790							ATP synthesis coupled proton transport	GO:0015986	0.000268822
LOC109892550	nr2c2ap							energy coupled proton transport, down electrochemical gradient	GO:0015985	0.000268822
LOC109868022	LOC109865950							nucleobase-containing small molecule metabolic process	GO:0055086	0.00028102
LOC109879158	LOC109889552							response to stress	GO:0006950	0.000311515
LOC109890778	LOC109872644							carbohydrate derivative metabolic process	GO:1901135	0.000377075
LOC109876544	LOC109875313							microtubule-based process	GO:0007017	0.000400419
LOC109903184	LOC109892457							spindle organization	GO:0007051	0.000436753
LOC109904788	dnph1							nucleoside phosphate metabolic process	GO:0006753	0.000641489
LOC109889228	LOC109907618							negative regulation of chromosome organization	GO:2001251	0.000947692
LOC109871672	LOC109876834							chromosome condensation	GO:0030261	0.00101706
LOC109900993	LOC109898363							ATP metabolic process	GO:0046034	0.0012612
LOC109872800	mettl23							nucleotide metabolic process	GO:0009117	0.00135461
LOC109909339	LOC109900567							DNA-dependent DNA replication	GO:0006261	0.00200246
LOC109906280	LOC109874545							regulation of cell cycle G2/M phase transition	GO:1902749	0.00356771
LOC109903369	LOC109876194							carbohydrate derivative biosynthetic process	GO:1901137	0.0088204
LOC109869018	LOC109904198							negative regulation of chromosome separation	GO:1905819	0.00950871
LOC109902005	LOC116358281							negative regulation of mitotic sister chromatid separation	GO:2000816	0.00950871
LOC109899974	LOC109892629							mitotic spindle checkpoint signaling	GO:0071174	0.00950871
LOC109902493	LOC109908658							negative regulation of chromosome segregation	GO:0051985	0.00950871
LOC109900398	bphl							negative regulation of nuclear division	GO:0051784	0.00950871
LOC109872654	LOC109902651							spindle assembly checkpoint signaling	GO:0071173	0.00950871
LOC109865619	LOC109890002							negative regulation of metaphase/anaphase transition of cell cycle	GO:1902100	0.00950871
LOC109898411	LOC109891147							negative regulation of mitotic sister chromatid segregation	GO:0033048	0.00950871
LOC109895500	LOC109897393							spindle checkpoint signaling	GO:0031577	0.00950871
clip1	LOC109892215							negative regulation of mitotic metaphase/anaphase transition	GO:0045841	0.00950871
LOC109904415	LOC109900748							negative regulation of sister chromatid segregation	GO:0033046	0.00950871
LOC109867130	LOC109899737							mitotic spindle assembly checkpoint signaling	GO:0007094	0.00950871
LOC109884667	LOC109892605							regulation of mitotic sister chromatid segregation	GO:0033047	0.00950871
LOC109895543	LOC109896961							negative regulation of mitotic nuclear division	GO:0045839	0.00950871
LOC109899367	LOC109903478							regulation of G2/M transition of mitotic cell cycle	GO:0010389	0.0109716
LOC109886907	LOC109907793							nucleotide biosynthetic process	GO:0009165	0.011309
LOC109908895	LOC109899888							cell division	GO:0051301	0.0133985
LOC109893305	sem1							glutathione metabolic process	GO:0006749	0.0140138
LOC109884144	LOC109895401							cellular component organization	GO:0016043	0.0145341
LOC109889761	LOC109904018							nucleoside phosphate biosynthetic process	GO:1901293	0.0145374
ppan	LOC109891435							protein-DNA complex assembly	GO:0065004	0.0204855
LOC109875954	LOC109908475							mitotic chromosome condensation	GO:0007076	0.021481
LOC109899879	LOC116358824							regulation of organelle organization	GO:0033043	0.0235564
LOC109904572	LOC109893019							sulfur compound metabolic process	GO:0006790	0.0244286
LOC109865970	LOC109890586							organonitrogen compound metabolic process	GO:1901564	0.0251067
LOC109899642	LOC109908337							regulation of chromosome organization	GO:0033044	0.0267352
LOC116374233	LOC109890253							protein-DNA complex subunit organization	GO:0071824	0.0294781
LOC116352862	LOC116371866							energy derivation by oxidation of organic compounds	GO:0015980	0.0417059
LOC109872277	LOC109905274							http://revigo.irb.hr/
LOC109902968	LOC109894226							After Revigo (Small output and Danio rerio database used)
LOC109909880	LOC109888368							cell cycle	GO:0007049
LOC109865719	LOC109897892							regulation of cell cycle	GO:0051726
LOC116352727	comtd1							centromere complex assembly	GO:0034508
LOC116375862	LOC109874543							energy coupled proton transport, down electrochemical gradient	GO:0015985
LOC109875812	LOC109898694							DNA replication	GO:0006260
LOC109908061	LOC109908178							chromosome segregation	GO:0007059
LOC109869348	LOC109865916							cell division	GO:0051301
LOC109908224	LOC109900265							cellular response to DNA damage stimulus	GO:0006974
LOC109883180	LOC109869589							cell cycle process	GO:0022402
c7	LOC109906725							microtubule-based process	GO:0007017
LOC109905000	thrsp							regulation of nuclear division	GO:0051783
LOC116371786	LOC109873645							regulation of cell cycle process	GO:0010564
LOC109865723	LOC109899636							ATP metabolic process	GO:0046034
utp4	LOC109873966							purine ribonucleotide metabolic process	GO:0009150
LOC109891715	LOC109906501							energy derivation by oxidation of organic compounds	GO:0015980
LOC109882822	LOC109900813							generation of precursor metabolites and energy	GO:0006091
pcbp2	birc5							sulfur compound metabolic process	GO:0006790
LOC109894489	LOC109907301							carbohydrate derivative metabolic process	GO:1901135
LOC116358803	kifc1							small molecule metabolic process	GO:0044281
LOC109878325	LOC109899265							response to stress	GO:0006950
LOC116357839	atp5f1e							organonitrogen compound metabolic process	GO:1901564
tmem135	LOC116371376							glutathione metabolic process	GO:0006749
LOC109908386	LOC109870104							chromosome organization	GO:0051276
LOC109865567	ndufs2							nuclear division	GO:0000280
LOC109902437	LOC109897092							organelle fission	GO:0048285
LOC116359941	LOC109884707							organelle organization	GO:0006996
LOC109902687	calm2							non-membrane-bounded organelle assembly	GO:0140694
LOC109884001	LOC109908225							purine-containing compound metabolic process	GO:0072521
LOC109906090	LOC109906905							kinetochore organization	GO:0051383
LOC116357851	LOC109872892
LOC109906393	LOC109866063
LOC109879012	LOC109902215
LOC109872987	LOC109872063
LOC109908711	LOC109894492
LOC109880549	LOC109903504
selenoo	LOC109898290
LOC109878923	LOC109881200
LOC109891266	LOC109876090
LOC109906703	LOC109869181
LOC109891451	eme1
sycn	LOC109883614
kcnq2	LOC109866513
LOC109888089	LOC109870382
LOC116373091	LOC109874903
LOC109908004	LOC109879143
LOC109886103	LOC109865838
LOC109905047	calm1
LOC109866730	cenpe
LOC109869020	LOC109885347
LOC109869235	LOC109905528
LOC109898533	LOC109892707
LOC109873054	LOC116376342
LOC109884029	LOC109884649
LOC109905423	LOC109899635
LOC109903321	LOC109866046
LOC116376521	LOC109902094
LOC116374680	metrn
LOC109899753	LOC109868453
LOC109867362	LOC109885656
slc29a3	LOC109872886
trim33	cep70
LOC109877787	LOC109877350
LOC109895767	LOC109910357
LOC109910214	mybl2
LOC109896933	LOC109892719
LOC109899964	LOC109898444
LOC109871890	LOC109907368
fosl2	LOC109868535
LOC109898548	LOC109896780
LOC109874263	LOC109869237
LOC109892858	LOC109885578
LOC109866292	LOC109874151
eogt	LOC109864835
LOC109883148	znf367
mmp16	LOC109866445
LOC109897822	LOC109874410
slc35e1	mis12
LOC109894156	cdca3
LOC109873776	LOC109867186
ftsj3	LOC109905474
LOC109898215	LOC109865381
LOC109885465	LOC109902593
LOC109896787	neil3
LOC116353649	LOC109905458
arhgef38	LOC109906026
LOC109907249	LOC109903586
LOC109888388	susd2
LOC109869406	LOC109894648
LOC109903191	LOC109893847
LOC109904752	LOC109870546
LOC109895261	LOC109897749
LOC116359929	LOC109865821
LOC109905745	LOC109908098
LOC109866910	LOC109884000
LOC109896161	haus1
LOC109880629	LOC109879686
LOC109906332	LOC109867295
wdr43	LOC109884795
LOC109869541	cenpo
LOC109867782	cenpw
LOC109878459	LOC109895655
LOC109905417	LOC109872802
LOC116371778	LOC109884645
LOC109884519	lrrcc1
LOC109889583	LOC109879368
LOC109907631	LOC109903334
LOC109864372	LOC109880331
LOC116359008	LOC109907872
LOC109873126	LOC109874051
LOC109899727	LOC109906035
LOC109869652	LOC109895481
LOC109899769	LOC109893232
LOC109872148	LOC109877910
LOC109893510	LOC109866257
LOC109909176	LOC109901496
LOC109873768	LOC109902245
LOC109908108	LOC109909384
LOC109866926	LOC109902765
LOC109893824	ccnb2
LOC109894203	LOC109875593
LOC109870805	LOC109864717
LOC109876868	LOC109873611
LOC109890653	LOC109870129
LOC109874478	LOC109891943
LOC109899256	LOC109885351
LOC116357850	LOC109870186
LOC109886259	depdc1
LOC109873788	nup37
LOC109890521	LOC109893113
LOC109869551	fgf19
LOC109907357	LOC109882068
LOC109880221	LOC109890734
LOC109890965	LOC109864383
LOC109905776	LOC109881372
LOC109896130	LOC109869342
LOC109903264	LOC109897864
LOC109869087	LOC109864312
LOC109866543	dnah14
LOC116366033	LOC109866940
LOC109891954	LOC109902249
LOC109907505	LOC109900810
LOC116359007	LOC109890295
LOC109889176	LOC109896871
LOC116357856	cenph
LOC109899320	LOC109891397
LOC109867884	LOC109878641
LOC109896811	LOC109895486
LOC109882290	tpk1
mfsd2a	LOC116368902
LOC109900443	commd7
LOC109873709	LOC109909971
LOC109903847	LOC116359756
LOC109905625	LOC109873042
LOC109885922	LOC109865618
LOC109885929	mis18a
LOC109881781	LOC109899855
LOC109893573	LOC109889090
heatr1	LOC109883910
LOC109893258	LOC109908559
LOC109892627	LOC109864995
LOC109905573	LOC109884902
LOC109895594	LOC109881913
LOC109869357	gins3
homer2	LOC109872515
LOC109864688	crym
LOC109868936	LOC109870348
LOC116359568	LOC109869134
LOC109867751	LOC109909190
angel1	LOC109907699
tgs1	LOC109884370
LOC109908869	LOC109875167
LOC109893574	LOC109906310
LOC109898864	LOC109879397
LOC109881807	LOC109868402
LOC109891331	LOC109871103
LOC109871845	LOC109907537
LOC109908677	LOC109881327
polr1a	LOC109887153
LOC109865415	LOC109866760
LOC116353441	LOC109875855
LOC109901319	LOC109896750
n4bp2	LOC109899309
LOC109896609	atg4b
LOC109881104	LOC109876724
LOC109879984	LOC109899425
LOC109890601	LOC109879396
LOC109882889	LOC109873697
LOC109879575	LOC109867768
LOC109884167	LOC109902778
LOC109866301	LOC109870851
LOC109875001	LOC109886072
LOC109878411	LOC109894241
LOC109866345	LOC109880709
LOC109898112	LOC109902907
LOC109880643	LOC109869539
LOC109886480	LOC109880691
LOC116357438	LOC109905676
LOC109899193	LOC109869239
LOC109888269	LOC109903380
dkc1	LOC109880474
LOC109903820	LOC109887179
LOC109876258	LOC109901943
LOC109866554	LOC109907508
LOC109875191	LOC109876354
LOC109907988	LOC109896146
LOC109870062	LOC109908069
LOC109885080	LOC116355492
LOC109898438	LOC109904500
LOC116357041	fbxo2
LOC109899618	LOC109896390
LOC109887922	LOC116368012
LOC116371478	dctd
LOC109885260	LOC109903433
LOC109864654	LOC109873262
LOC109894582	LOC116355001
nedd4l	LOC109873655
LOC109884602	LOC109909633
LOC116358668	LOC109892372
smc6	spc25
LOC109871804	LOC109899764
LOC109875539	LOC109889499
LOC109880124	aifm3
LOC109882161	nsl1
LOC109905574	LOC109866819
arnt2	LOC109879021
LOC109882862	LOC109907999
LOC109898431	postn
LOC109867453	LOC109865454
LOC109902746	espl1
LOC116373438	LOC109875668
LOC109889300	msra
LOC109868458	LOC109906341
LOC109907717	LOC109910328
LOC109890593	LOC109907579
LOC109888102	mis18bp1
LOC109896105	cdkn3
d2hgdh	LOC109866930
LOC109880264	LOC109898267
LOC116372126	hint1
LOC109897903	chek1
LOC109870645	LOC109884498
LOC109868454	fam210b
LOC109893553	LOC109885912
LOC109871423	incenp
LOC109903812	LOC109906033
LOC109895432	LOC109867393
LOC109870681	l3hypdh
LOC109879103	taldo1
LOC109899976	LOC109895153
LOC109898103	LOC109873837
LOC109895267	LOC109908545
LOC109894221	gtse1
LOC109866352	LOC109909801
LOC109871766	LOC109879934
LOC109878273	LOC109910365
LOC109884016	LOC116354777
nol6	LOC109884327
LOC109880365	LOC109866256
LOC109890997	LOC109887679
LOC109890881	LOC109896194
LOC109878678	LOC109897868
LOC109880323	LOC109898338
acot12	LOC109885440
LOC109895566	LOC109896474
LOC109905841	gins2
LOC109869193	rtn4ip1
LOC109868329	LOC109894305
LOC109880141	LOC109907600
LOC109886838	LOC109873271
LOC109885789	arhgap18
LOC109894653	LOC109883379
LOC116376484	LOC109893251
LOC109893576	ciao1
LOC109908855	selenoh
LOC109888715	LOC116353391
LOC109890970	atp5me
LOC109874896	LOC109899226
LOC109895315	LOC109905702
LOC109898839	LOC109864638
LOC116358308	LOC116376105
LOC109864639	msh6
LOC109880103	LOC109878210
LOC109899637	LOC109901781
LOC116355515	LOC109892538
LOC109888050	LOC109902169
LOC109880138	LOC109871368
LOC109871765	LOC109905205
LOC109901706	LOC109907821
LOC109895792	LOC109864663
pinx1	LOC109899274
LOC109872586	LOC109902841
LOC116374038	ercc6l
LOC109882974	LOC109899569
LOC109885530	numa1
LOC109876852	LOC109890517
LOC109882119	LOC109899692
LOC116356677	LOC109906591
bhlha15	LOC109908441
LOC109907344	knl1
LOC109893160	pif1
tsen34	LOC109879426
LOC109910315	LOC109872122
LOC109869032	LOC109896049
LOC109892565	LOC109902133
LOC109894763	LOC109910248
LOC109864568	LOC109894368
LOC109871439	swi5
LOC109894640	LOC109909980
LOC109889424	LOC109899411
LOC116356185	LOC109881003
LOC109874251	LOC109897675
LOC109897973	LOC109901850
LOC109896698	LOC109877435
LOC109909380	LOC109874349
LOC109890755	rfc2
LOC116353918	LOC109884110
mindy4	LOC109868356
LOC109882679	LOC109893254
zbtb2	LOC109893514
LOC116374869	LOC109870335
LOC109903896	LOC116354756
LOC109870597	LOC109904913
LOC116356562	polq
pum1	LOC109885910
LOC109905037	ska3
LOC109906678	LOC109892044
LOC109899583	LOC109867544
LOC109880265	LOC109865738
LOC109886043	LOC109878502
chkb	racgap1
LOC109869341	LOC109874504
LOC109880981	LOC116372145
LOC109881244	LOC109896810
LOC109900547	LOC109870162
LOC109879114	LOC109875850
LOC109864666	LOC109872276
LOC109899904	apoo
LOC109866020	LOC109892279
LOC109909957	LOC109891041
ncbp3	LOC109877285
LOC109875382	LOC109864566
LOC109870255	LOC109900665
LOC109907727	LOC109892723
LOC109889292	LOC109899760
LOC109893780	ncaph2
LOC109875556	LOC109869634
LOC109904038	LOC109875817
LOC109865237	LOC109875233
LOC109871136	ccdc152
LOC116370906	LOC109900569
ttc17	LOC109873179
LOC109865837	LOC116353003
LOC109870396	LOC116352733
LOC109879055	LOC109864996
LOC109892701	alkbh2
LOC116358209	LOC109909765
LOC109905416	LOC109909208
ncoa5	ppib
LOC109865377	LOC109883887
LOC109906431	LOC109869346
LOC116376494	eif4e2
LOC109880705	ticrr
LOC109907696	LOC109892468
LOC109881400	LOC109868219
LOC109880930	LOC109866016
LOC109873527	LOC109907296
LOC109885297	LOC109882209
uroc1	LOC109869838
LOC109897835	LOC109899992
LOC109897356	LOC109864754
acadvl	acp1
LOC116353615	LOC109887971
LOC116353374	LOC109900525
LOC109880716	LOC109884378
LOC109884780	spag5
LOC109871610	kntc1
LOC116354736	rpa3
pcf11	LOC109882763
LOC109893531	LOC109874316
LOC109900408	LOC109909934
LOC109902283	dhrs3
LOC109880532	LOC109867351
LOC109889617	LOC109901996
LOC109886766	LOC109877057
LOC109870068	LOC109887223
LOC109880955	LOC109866720
LOC109873049	cdc26
LOC109908363	LOC109892856
LOC109874095	psma3
LOC116360848	cenpp
LOC109872549	LOC109864549
LOC109889849	LOC109889212
LOC109905691	ncapd3
LOC109893328	LOC109909596
paip2b	LOC109896734
LOC109891337	rad52
LOC109893255	LOC109904973
LOC109897843	LOC109872769
LOC109903357	LOC109887110
LOC116358210	LOC109870675
LOC109896389	LOC109885259
LOC109874357	LOC109884676
ddx27	lig1
LOC109899745	LOC109900257
kctd3	LOC109870280
LOC109892651	LOC109896183
LOC109882667	LOC109907690
LOC109875243	LOC109907202
LOC109875426	pfas
LOC109888436	LOC109873072
LOC109899444	LOC109874633
LOC109868058	LOC109870693
spty2d1	LOC109881984
LOC109889762	LOC109895369
zc3h11a	LOC109904015
LOC109880582	LOC109864764
LOC109886069	LOC109903555
LOC109896828	LOC109884619
trip11	LOC109865364
LOC109897329	LOC109905714
LOC109907847	LOC109905473
LOC109873033	LOC109880327
LOC109905018	LOC109905293
LOC109878571	cdc20
LOC109903947	brca1
LOC109870957	LOC109893640
sympk	ost4
LOC109876409	LOC109875711
LOC109901909	ube2t
LOC109865967	LOC109889392
LOC109889074	LOC109898675
LOC109876851	LOC109902419
LOC109910193	LOC109891022
LOC109883326	LOC109898662
LOC109885206	LOC109897710
LOC109882980	LOC109905983
LOC109901129	LOC109883115
LOC109901011	LOC109895609
LOC109889567	LOC109904326
LOC109884314	LOC109907417
LOC109893468	LOC109902288
LOC109900891	LOC109865858
ddx20	LOC109894557
LOC109870629	LOC109908908
LOC116358994	LOC109907876
LOC109884024	LOC109868977
LOC109879875	LOC109898380
LOC109904291	LOC116359792
LOC109909654	LOC109903902
LOC109875965	LOC109905713
LOC109878465	rad1
LOC109896599	cip2a
LOC116357012	LOC109901595
LOC109897495	LOC109903799
LOC109908764	LOC109870980
LOC109896339	LOC116374216
LOC109901732	LOC109907310
fancb	LOC109871714
LOC109900834	LOC109867258
LOC109871366	LOC109885804
LOC109899580	LOC109881541
LOC109903291	LOC109872783
LOC109870789	LOC109882973
LOC109877305	LOC109877972
LOC116371761	LOC109892576
LOC109900853	LOC109905779
LOC109876236	LOC109867452
LOC109889691	LOC109885211
LOC109882024	prim1
abcc5	LOC109901074
LOC109884520	LOC109900166
LOC109902449	LOC109873202
LOC116360759	mrps35
LOC116366311	LOC109888422
LOC109885021	LOC109879902
LOC109899278	LOC109896427
LOC109871441	LOC109878506
LOC116353406	aida
LOC109892416	LOC109878938
LOC109874634	LOC109908176
LOC109884034	LOC109879633
LOC109907375	LOC109904188
LOC109876431	LOC109895482
LOC109878825	LOC109888579
LOC109871592	LOC109883365
LOC109866485	LOC109874517
LOC109875163	LOC109883990
LOC109908881	LOC109864307
rrp12	mrps18b
LOC109877022	LOC109906425
LOC109887251	LOC109896930
LOC109905743	LOC109867010
LOC109887006	tes
LOC109897950	LOC109897013
LOC109898207	LOC109872910
LOC109877335	LOC109868364
LOC109867524	coro1c
LOC109877023	LOC109901290
LOC109891023	LOC109889441
LOC109900563	LOC109910061
cad	LOC109879924
ttc39b	LOC109908759
ttll12	LOC109870326
LOC109909774	LOC109882433
LOC109880048	LOC109889558
LOC109880976	LOC109896608
LOC109903523	LOC109871931
LOC109883088	LOC109866134
LOC109889225	LOC109895736
zzef1	LOC109890006
LOC109894425	LOC109907656
LOC109884989	clybl
LOC109904312	LOC116358941
LOC109907827	LOC109893913
LOC109876209	LOC109888350
LOC109901435	LOC116355061
LOC109882511	LOC109882615
LOC109899507	LOC109896448
LOC109875885	LOC109869995
LOC109884917	LOC109872940
ccnl1	LOC109896683
LOC109874840	LOC109882490
LOC109873955	LOC109875044
LOC109898607	LOC109865682
LOC109879717	LOC109899936
LOC109864824	LOC109889141
LOC109883484	LOC109891125
LOC109871317	LOC109904092
LOC116361467	ankrd27
LOC109894674	LOC116353365
LOC109905081	LOC109881005
LOC109866768	LOC109888403
LOC109904959	LOC109877515
LOC109880934	LOC109905593
ddx6	tbcb
lmo7	LOC109906505
LOC116362872	LOC109869635
LOC109874124	LOC109902470
cebpz	lg9h11orf68
LOC116353059	LOC109893241
LOC109898650	LOC109904025
LOC109875128	clspn
LOC109876306	LOC109874313
LOC109888392	hm13
LOC109877177	LOC109896837
LOC109865988	LOC109886293
LOC109899221	tmem223
LOC109899746	tyms
LOC109886876	LOC109901503
LOC109899276	ddx11
LOC109908307	LOC109893200
LOC109900541	LOC109866085
LOC109883147	ect2
LOC109905039	LOC109864859
LOC109903963	LOC109884288
LOC109878766	LOC109873409
LOC109874471	LOC109907456
LOC109878037	LOC109908584
LOC109864622	idua
LOC109909159	LOC109872424
LOC116373974	LOC109900472
LOC116359784	LOC116352899
LOC109908799	LOC109902060
colec11	LOC109887782
LOC116357450	LOC109872651
LOC109906307	gcat
LOC109892436	echs1
LOC109876910	tmlhe
LOC109889081	LOC116359755
LOC109880166	wdhd1
LOC109866929	LOC109871749
LOC109899613	zwilch
LOC109904105	LOC109895724
LOC109867375	LOC109899277
LOC109885706	nccrp1
LOC109880189	LOC109885766
LOC109898010	LOC109903333
LOC109890867	LOC109884890
LOC109892397	LOC116353152
LOC109898106	LOC109888650
LOC109891930	LOC109880801
LOC109900518	LOC116360105
LOC109896712	LOC109871580
LOC109864552	LOC109902314
LOC109909878	LOC109903158
bnip2	LOC109874602
LOC109889519	LOC109888704
prpf4	LOC109889637
LOC109908384	LOC109887808
LOC116370630	oplah
LOC109909279	oip5
LOC109865063	pask
LOC109882276	LOC109878348
LOC109880179	LOC109871308
LOC109876465	LOC109889110
LOC109870378	LOC109899198
LOC109884936	slc28a3
LOC109902131	LOC109885605
LOC109868666	LOC109900434
thumpd3	LOC109890958
LOC109904328	LOC109890960
LOC109897640	LOC109893307
LOC109897879	LOC109868685
LOC109870603	LOC109884002
LOC109910339	LOC109867380
LOC109874867	LOC109873959
LOC109885179	LOC116375869
LOC109867617	LOC109866922
LOC116360767	mrps24
LOC116352879	LOC109864682
LOC109892105	LOC109865449
LOC109871663	ufc1
LOC109906227	LOC109899369
LOC109882188	LOC109883771
LOC109904278	LOC109900713
LOC109867043	LOC109866826
LOC109886648	LOC109888164
LOC109866745	LOC109895530
LOC109869135	LOC109903353
LOC109896771	LOC109897959
LOC109872159	LOC109910204
LOC109889420	zfyve19
LOC109881897	mtrf1l
ifrd1	LOC109907312
LOC116353153	LOC109881506
LOC109867461	LOC109873870
LOC109901779	LOC109890928
LOC109891295	LOC109893323
LOC109892873	LOC109882385
LOC109868912	LOC109878345
plpp1	bola2b
LOC109864805	LOC109904721
urb2	LOC116369252
	LOC109882897
	LOC116355081
	tsc22d1
	LOC109884168
	LOC109907349
	LOC109873272
	LOC109874275
	LOC109866371
	LOC109873028
	LOC109903476
	rrm2
	LOC109880068
	ncapg2
	LOC109904824
	LOC109890905
	cdkn2c
	LOC109904890
	LOC109887602
	LOC109905677
	LOC116354754
	filip1
	LOC109903378
	g2e3
	LOC109875170
	LOC109903932
	fah
	rad9a
	LOC109896131
	mms22l
	LOC109872566
	tmem242
	LOC109868016
	LOC109876159
	LOC109874576
	LOC109890516
	pola1
	LOC109902636
	LOC109876089
	LOC109905001
	LOC109879180
	LOC109905859
	LOC109866415
	lmnb2
	slc25a45
	LOC109888130
	radx
	LOC109881258
	LOC109895898
	LOC109871662
	LOC109902222
	LOC109900169
	LOC109872948
	LOC109887949
	LOC109903695
	LOC109891323
	LOC109897007
	LOC109894378
	LOC109901833
	ndufv3
	LOC109888304
	LOC109882628
	cenpl
	LOC109870373
	sertad3
	LOC109896185
	LOC109868928
	LOC109910267
	LOC109900636
	cep83
	LOC109874965
	LOC109893518
	LOC109909044
	LOC109865370
	LOC109904473
	smc4
	LOC109872931
	LOC109910045
	aifm2
	slc25a27
	LOC109889959
	LOC109889625
	LOC109905649
	LOC109903132
	LOC116354404
	LOC109890054
	LOC109887978
	sulf1
	LOC109890985
	LOC109869316
	LOC109880560
	LOC109898284
	LOC109880033
	LOC109903445
	LOC109872755
	LOC116361748
	LOC109876474
	LOC109896758
	LOC109876996
	LOC109901106
	LOC109904129
	timeless
	LOC109896455
	LOC109871514
	LOC109876600
	cryl1
	LOC109883575
	LOC109885204
	lrrc56
	LOC109881980
	prdx3
	LOC109870489
	LOC109899681
	LOC109864759
	LOC109889562
	LOC109893175
	LOC109895384
	LOC109909870
	snapc1
	LOC109907794
	pfdn4
	eef1akmt4
	iah1
	LOC109898668
	LOC109896284
	LOC109903371
	cks2
	LOC109906513
	LOC109900450
	LOC109880757
	LOC109868467
	cdc7
	LOC109867112
	LOC109867955
	LOC109890436
	LOC109900601
	LOC109899000
	LOC109866235
	LOC109906934
	LOC109866178
	LOC109901089
	ttc24
	LOC109888421
	LOC109896025
	pgd
	LOC109898021
	aspm
	LOC109892075
	LOC109874324
	sfxn2
	LOC109876196
	LOC109902534
	LOC109869469
	LOC109886289
	LOC109883712
	LOC109884208
	LOC109877784
	mob3b
	LOC109867090
	LOC109882464
	fancl
	LOC109901484
	mest
	LOC109866465
	LOC109871054
	LOC109894589
	LOC109870202
	fen1
	LOC109875903
	ptma
	LOC109898617
	LOC109889715
	LOC109869771
	LOC109869266
	ndufb5
	LOC109893062
	LOC116374410
	LOC109900246
	LOC109878631
	LOC109867104
	LOC109880352
	LOC109902522
	LOC109903558
	cep135
	LOC109901055
	LOC109865043
	timm9
	LOC109893013
	LOC109886932
	LOC109895242
	LOC109893840
	aunip
	LOC109894459
	LOC109875290
	LOC109871375
	pole3
	exo1
	LOC109889191
	LOC109880693
	ncapd2
	LOC109882581
	LOC109866563
	rtel1
	LOC109868618
	LOC109893339
	LOC109895509
	triqk
	LOC109883055
	LOC109896461
	LOC109874632
	LOC109876046
	LOC109869364
	LOC109882456
	LOC109865810
	LOC109906849
	LOC109882110
	lsm7
	LOC109878898
	LOC109875297
	LOC109906832
	LOC109870437
	LOC109897964
	LOC109864719
	LOC109905498
	LOC109909734
	LOC109904550
	LOC116360157
	LOC109901656
	LOC109866607
	LOC109907401
	ndufc1
	LOC109875709
	LOC109874821
	LOC116354772
	LOC109878359
	LOC109894608
	LOC109873944
	sh3bgrl
	LOC116354425
	LOC109872908
	LOC109869502
	haus2
	LOC109901993
	LOC109874323
	LOC109888176
	LOC109889380
	LOC109866799
	LOC109873485
	LOC109907779
	LOC109907937
	LOC109898421
	tmem249
	pole2
	LOC116358145
	LOC109877774
	ncam2
	LOC109907590
	mcph1
	LOC109902822
	LOC109909964
	gsr
	LOC109892124
	LOC109897736
	brip1
	LOC109893151
	LOC109867587
	LOC109870641
	hint3
	LOC109900064
	LOC109889149
	LOC109881756
	mrpl52
	coch
	LOC109903186
	LOC109901536
	LOC109905613
	LOC109901289
	LOC109900539
	LOC109889302
	LOC109889113
	LOC109895619
	mrps25
	mrpl11
	LOC109884282
	LOC109904954
	LOC109904879
	LOC109893538
	LOC109902527
	trip13
	cdc25c
	LOC109906053
	LOC109874409
	LOC109908854
	LOC109893535
	pex11a
	smpd1
	LOC109900395
	LOC109877314
	gins1
	sgo1
	LOC109870914
	prdx4
	enc1
	LOC109900791
	LOC109889388
	LOC109878454
	pgls
	LOC109867384
	LOC109897764
	LOC109875934
	LOC109889428
	LOC116358889
	LOC109903136
	LOC109900771
	LOC109864961
	LOC109889386
	LOC109900969
	LOC109892058
	LOC109891087
	LOC109888404
	LOC109879163
	prxl2b
	LOC109875041
	LOC109889418
	LOC109866572
	LOC109871897
	LOC109886663
	lrrc73
	LOC109897073
	LOC109885237
	LOC109906073
	LOC109903535
	LOC109903620
	LOC116357684
	slk
	LOC109868238
	LOC109903957
	LOC109894548
	LOC109904252
	cep55
	rad51d
	LOC109900634
	LOC109895471
	LOC109905812
	LOC109878733
	LOC109897382
	LOC109899981
	LOC109907757
	LOC109871429
	LOC109893526
	mrpl35
	LOC109898113
	LOC116352950
	LOC109876023
	LOC109899952
	LOC109873188
	LOC109906990
	LOC109895803
	cdc45
	glce
	LOC109864686
	LOC109894744
	bpnt1
	LOC109905642
	nup210
	LOC109905124
	dio1
	LOC109891759
	LOC109897946
	LOC109865359
	LOC109879927
	LOC109906166
	LOC109905673
	LOC109889040
	tm4sf4
	LOC109894373
	LOC109898080
	LOC109889394
	LOC109887722
	LOC109897052
	impg2
	LOC109891059
	LOC109902176
	LOC116372944
	LOC109889277
	LOC109870380
	LOC109891097
	LOC109884742
	tkfc
	LOC109865532
	LOC109906634
	LOC109873198
	as3mt
	LOC109874647
	LOC109891952
	LOC109891402
	LOC109892606
	fahd1
	LOC109894911
	ndufa1
	LOC109903520
	LOC116352776
	LOC109905515
	LOC109880374
	LOC109890618
	LOC109898342
	LOC109872244
	ndufb3
	LOC109867589
	LOC109891088
	mrpl14
	LOC109867831
	LOC109906539
	LOC109877973
	LOC109884384
	LOC109892668
	LOC109909663
	LOC109894158
	fbxw4
	LOC109879710
	tle3
	LOC109891639
	LOC109881274
	LOC109909946
	LOC109894989
	LOC109892504
	LOC109907596
	LOC109877273
	LOC109908954
	LOC109902270
	LOC109874026
	LOC109908471
	LOC116362527
	LOC109881725
	LOC109896035
	LOC116365438
	LOC109897929
	slmap
	LOC109895322
	LOC109879922
	LOC109880431
	dcxr
	LOC109902540
	LOC116358289
	LOC109881836
	LOC109869547
	LOC109865951
	gss
	LOC109871728
	LOC109874281
	arl2
	LOC109906112
	LOC109886078
	lg15h4orf45
	LOC109888418
	LOC109870885
	LOC109871977
	LOC109886779
	g0s2
	pole
	LOC109899073
	LOC109870290
	LOC109880933
	LOC109900913
	LOC109903456
	LOC109892940
	LOC109888558
	LOC109867364
	LOC109895561
	LOC109887562
	mcts1
	LOC109864711
	LOC109907472
	LOC109867099
	dtna
	LOC109890944
	LOC109865669
	LOC109894550
	LOC109893207
	LOC109894688
	LOC109906767
	LOC109903961
	LOC109881798
	LOC109870959
	LOC109880880
	LOC109874168
	LOC109881424
	LOC109890003
	LOC109868291
	LOC109902477
	LOC109891301
	rsrc1
	LOC109894529
	LOC109901970
	LOC109890936
	rac3
	LOC116358899
	LOC109891717
	LOC109874171
	LOC109895596
	LOC109907285
	LOC109906574
	LOC109870891
	tex30
	LOC109896960
	LOC109899631
	LOC116356346
	slc40a1
	LOC116360564
	LOC109871886
	mgat4b
	LOC109897956
	LOC109866518
	LOC109864462
	LOC109881477
	fabp7
	ap2s1
	LOC109896875
	LOC109898038
	LOC109902439
	LOC109894020
	LOC116360623
	kif15
	LOC109896435
	rab11fip3
	LOC109870071
	LOC109902475
	LOC109899912
	LOC109876349
	LOC109906861
	jmjd7
	efcab11
	LOC109869789
	ten1
	plxdc2
	LOC109891307
	LOC109883437
	nagpa
	LOC109895472
	LOC109902598
	LOC109908185
	LOC109875334
	LOC109905166
	LOC109892815
	LOC109880936
	LOC109870238
	fasn
	LOC109900695
	LOC109881587
	LOC109902259
	LOC109900466
	LOC109867347
	LOC109878128
	LOC109870155
	pepd
	LOC116366524
	pex2
	LOC109872078
	LOC109902235
	LOC109867226
	LOC109891262
	LOC109905042
	mrpl4
	LOC109874947
	LOC109905659
	LOC109867797
	LOC109871095
	LOC109881383
	LOC109869687
	LOC109866019
	LOC109875585
	LOC109901571
	LOC109870683
	LOC109883736
	auh
	LOC109902315
	LOC109875560
	LOC109900076
	LOC109886029
	LOC109874028
	LOC109881042
	LOC109903663
	LOC109902713
	LOC109872125
	LOC109886830
	LOC109907197
	LOC109873509
	LOC109906083
	LOC109905505
	LOC109891977
	LOC109883067
	LOC109884748
	LOC109869565
	LOC109905720
	LOC109894377
	LOC109867799
	LOC109879087
	LOC109875249
	LOC109864704
	LOC109882373
	LOC109866059
	LOC109876487
	LOC109894236
	LOC109899880
	LOC109874962
	LOC109889979
	LOC109884804
	pter
	LOC109878595
	LOC109874241
	LOC109894172
	LOC109868392
	cidea
	LOC109880554
	LOC109892828
	wdfy4
	LOC109908980
	LOC109908150
	LOC109866015
	LOC109881766
	LOC109896915
	uchl3
	LOC109868446
	neb
	ppih
	ebpl
	LOC109882878
	fam151b
	LOC109894630
	LOC109864326
	LOC109869165
	LOC109866598
	lage3
	LOC109887955
	LOC116353557
	LOC109867631
	LOC109903551
	chtf8
	LOC109896173
	LOC109902959
	LOC109868502
	LOC109903688
	rad54l
	LOC109869752
	LOC109873073
	LOC109868169
	LOC109869180
	LOC109889242
	bard1
	LOC109898232
	LOC109874425
	LOC109871166
	LOC109903912
	LOC109907185
	LOC109906408
	LOC109874967
	LOC109900736
	LOC109899787
	LOC109890677
	LOC109884751
	LOC109866679
	LOC109892292
	LOC109891124
	LOC109889070
	LOC109884646
	LOC109883517
	LOC109864699
	LOC109893686
	LOC109881561
	glp2r
	atp5mpl
	LOC109866074
	LOC109888452
	LOC109881066
	LOC109893150
	ska2
	LOC109895387
	LOC116354963
	LOC109872914
	LOC109865118
	LOC109898526
	tep1
	LOC109899929
	LOC109903382
	LOC116362115
	LOC109865733
	LOC109898959
	LOC109871087
	LOC109868881
	LOC109907351
	LOC109903553
	LOC109865564
	LOC109879822
	LOC109896553
	lnx1
	LOC109895546
	prr11
	LOC109868523
	LOC109874321
	LOC109898551
	LOC109881511
	LOC109900144
	LOC109894833
	LOC109885468
	LOC116371611
	bdh2
	LOC109877308
	timm8b
	LOC109889621
	LOC109868716
	LOC116359724
	LOC109889399
	pebp1
	LOC109904385
	LOC109893300
	LOC109907922
	LOC109906492
	LOC109883475
	LOC109899868
	LOC109872341
	LOC109865115
	LOC109894453
	LOC109896594
	ccn6
	LOC109886219
	LOC109904040
	LOC109873003
	LOC109864641
	LOC109891996
	blm
	LOC109876736
	LOC109899386
	LOC109891039
	slc18a1
	LOC109903719
	LOC109869366
	LOC109885676
	LOC109873021
	sri
	LOC109903621
	LOC109868993
	LOC109891389
	LOC109889591
	LOC109908720
	LOC109899670
	mtif2
	LOC109901753
	LOC109899884
	LOC109887842
	tmsb4x
	LOC109890296
	LOC109874218
	LOC109903698
	tmem97
	LOC109866473
	LOC109905891
	LOC109878749
	lpar6
	LOC109875389
	sfxn4
	LOC116376629
	LOC109894179
	LOC109908965
	LOC109886194
	LOC109905833
	LOC109902139
	LOC109891433
	LOC109892568
	LOC109870547
	LOC116362530
	LOC109900307
	LOC109907347
	mrps14
	pold1
	LOC109894902
	LOC109909474
	LOC109894027
	LOC109907166
	LOC109896664
	LOC109898648
	LOC109898160
	LOC109908014
	LOC109873178
	LOC109901879
	LOC109903403

## Sheet: T0vsT28
Transgenic Fed vs. Transgenic 28 Days after feed restriction						GO terms from: https://biit.cs.ut.ee/gprofiler/gost (default settings), only Biological Process			*The direction of regulation is relative to fed
Up-regulated	Down-regulated	Up-regulated count	Down-regulated count		Enriched GO terms for up-regulated			Enriched GO terms for down-regulated
LOC109909834	LOC109884110	652	253		term_name	term_id	adjusted_p_value	term_name	term_id	adjusted_p_value
LOC109874903	LOC109877044				cell cycle	GO:0007049	8.6885e-28	proteolysis	GO:0006508	0.00060383
LOC109882794	LOC109908011				cell cycle process	GO:0022402	1.4072e-26
mgarp	LOC116370069				mitotic cell cycle	GO:0000278	4.35061e-24
LOC109875144	LOC109875178				mitotic cell cycle process	GO:1903047	6.51634e-23
LOC109872257	LOC109884113				regulation of cell cycle process	GO:0010564	1.23859e-16
LOC109881113	LOC109866836				regulation of cell cycle	GO:0051726	1.47655e-15
LOC109894226	LOC116375252				cell cycle phase transition	GO:0044770	1.28999e-14
lg6h11orf54	LOC109899753				DNA replication	GO:0006260	6.12302e-14
LOC109904281	LOC116359805				chromosome segregation	GO:0007059	1.63623e-13
LOC109908178	LOC109903608				chromosome organization	GO:0051276	7.78886e-13
LOC109896132	LOC109871062				regulation of cell cycle phase transition	GO:1901987	3.47975e-11
LOC109871495	LOC116358281				DNA-dependent DNA replication	GO:0006261	1.88525e-10
LOC109907821	LOC109896028				nuclear division	GO:0000280	3.31575e-10
LOC109897006	LOC109891882				mitotic cell cycle phase transition	GO:0044772	3.77884e-10
LOC109910357	LOC109906295				regulation of mitotic cell cycle	GO:0007346	9.59191e-10
LOC109864326	LOC109888675				cellular response to DNA damage stimulus	GO:0006974	1.20301e-09
LOC109901089	LOC109899280				mitotic nuclear division	GO:0140014	1.43909e-09
LOC109895454	LOC109910339				nuclear chromosome segregation	GO:0098813	1.46563e-09
LOC109907538	LOC109901797				organelle fission	GO:0048285	2.11277e-09
LOC109868535	LOC109873304				mitotic cell cycle checkpoint signaling	GO:0007093	2.83176e-09
LOC109864383	LOC109870815				cell cycle checkpoint signaling	GO:0000075	1.69792e-08
LOC109881200	LOC109903894				negative regulation of cell cycle phase transition	GO:1901988	2.25842e-08
ncam2	LOC109868920				negative regulation of cell cycle process	GO:0010948	2.97828e-08
LOC109882068	LOC109881777				mitotic sister chromatid segregation	GO:0000070	3.50612e-08
LOC109886200	LOC109882405				negative regulation of chromosome organization	GO:2001251	1.6083e-07
LOC116369019	LOC109864408				negative regulation of mitotic cell cycle	GO:0045930	2.14575e-07
LOC109902094	LOC109890667				sister chromatid segregation	GO:0000819	2.43883e-07
LOC109901943	LOC109880193				DNA repair	GO:0006281	2.64369e-07
LOC109907508	LOC109901814				centromere complex assembly	GO:0034508	2.8287e-07
LOC109874545	LOC109868077				negative regulation of cell cycle	GO:0045786	7.20829e-07
LOC109890002	LOC109901144				cellular response to stress	GO:0033554	8.12833e-07
kifc1	LOC109876272				regulation of mitotic cell cycle phase transition	GO:1901990	1.1358e-06
LOC109900748	LOC109903593				regulation of mitotic nuclear division	GO:0007088	1.20648e-06
LOC109892457	LOC116355100				regulation of nuclear division	GO:0051783	1.20648e-06
LOC109910328	kcnq2				organelle organization	GO:0006996	1.22427e-06
LOC116356282	LOC109875723				cell cycle G2/M phase transition	GO:0044839	3.542e-06
LOC109866513	LOC109891359				regulation of chromosome organization	GO:0033044	1.0793e-05
ska3	LOC109899430				G2/M transition of mitotic cell cycle	GO:0000086	2.18381e-05
LOC109869668	LOC109908829				negative regulation of mitotic cell cycle phase transition	GO:1901991	5.25708e-05
birc5	LOC116371661				microtubule-based process	GO:0007017	8.05717e-05
LOC109866063	LOC109897367				response to stress	GO:0006950	9.28492e-05
LOC109895321	LOC109885155				cellular component organization	GO:0016043	9.46915e-05
LOC109892215	LOC109890379				regulation of organelle organization	GO:0033043	0.00010491
dctd	LOC109868501				negative regulation of chromosome segregation	GO:0051985	0.000214064
LOC109899760	LOC109891343				spindle assembly checkpoint signaling	GO:0071173	0.000214064
LOC109873645	LOC116354008				mitotic spindle checkpoint signaling	GO:0071174	0.000214064
g0s2	LOC116375286				negative regulation of mitotic sister chromatid separation	GO:2000816	0.000214064
LOC109898409	LOC109909355				negative regulation of mitotic metaphase/anaphase transition	GO:0045841	0.000214064
LOC109906310	LOC109866020				negative regulation of mitotic nuclear division	GO:0045839	0.000214064
LOC109893938	LOC109893510				negative regulation of chromosome separation	GO:1905819	0.000214064
LOC109881847	LOC109883089				negative regulation of metaphase/anaphase transition of cell cycle	GO:1902100	0.000214064
LOC109892723	LOC109899879				negative regulation of nuclear division	GO:0051784	0.000214064
gins2	LOC109865827				negative regulation of sister chromatid segregation	GO:0033046	0.000214064
cdca3	LOC109883246				negative regulation of mitotic sister chromatid segregation	GO:0033048	0.000214064
LOC109907872	LOC116371459				regulation of mitotic sister chromatid segregation	GO:0033047	0.000214064
LOC109903403	LOC109884001				mitotic spindle assembly checkpoint signaling	GO:0007094	0.000214064
eif4e2	sycn				spindle checkpoint signaling	GO:0031577	0.000214064
LOC109864835	LOC109867291				cellular component organization or biogenesis	GO:0071840	0.000442667
LOC109904687	LOC109873354				DNA replication initiation	GO:0006270	0.000489314
LOC109903478	LOC109882404				DNA duplex unwinding	GO:0032508	0.000489314
LOC109882763	LOC109881778				DNA geometric change	GO:0032392	0.000489314
LOC109900246	LOC109898710				regulation of cellular component organization	GO:0051128	0.0014183
cenpe	LOC109907936				metaphase/anaphase transition of mitotic cell cycle	GO:0007091	0.00181838
LOC109868453	klhl34				regulation of chromosome separation	GO:1905818	0.00181838
LOC109897007	LOC109879158				regulation of mitotic sister chromatid separation	GO:0010965	0.00181838
LOC109872783	LOC109866141				regulation of chromosome segregation	GO:0051983	0.00181838
LOC109869539	LOC109865796				regulation of metaphase/anaphase transition of cell cycle	GO:1902099	0.00181838
LOC109903504	LOC109902794				regulation of mitotic metaphase/anaphase transition	GO:0030071	0.00181838
LOC109865948	LOC109868484				mitotic sister chromatid separation	GO:0051306	0.00181838
LOC109871103	LOC109880218				regulation of sister chromatid segregation	GO:0033045	0.00181838
LOC109899900	LOC109869453				metaphase/anaphase transition of cell cycle	GO:0044784	0.00181838
neto1	LOC109894562				microtubule-based movement	GO:0007018	0.0018282
ncapd3	LOC116371867				cell division	GO:0051301	0.00198919
LOC109907368	LOC109873928				chromosome separation	GO:0051304	0.0039932
LOC109864869	LOC109894383				regulation of cell cycle G2/M phase transition	GO:1902749	0.00450035
LOC109872276	LOC109868089				negative regulation of organelle organization	GO:0010639	0.00531773
LOC109880691	LOC109899618				kinetochore assembly	GO:0051382	0.00668398
LOC109907301	LOC109896688				kinetochore organization	GO:0051383	0.00668398
LOC109884902	LOC109907579				negative regulation of cellular component organization	GO:0051129	0.00758258
LOC109902419	LOC109887678				DNA conformation change	GO:0071103	0.0153298
LOC109869040	LOC109867821				protein-DNA complex assembly	GO:0065004	0.0397003
LOC109902523	LOC109867836				attachment of spindle microtubules to kinetochore	GO:0008608	0.0397304
ercc6l	LOC109886235				regulation of G2/M transition of mitotic cell cycle	GO:0010389	0.0397304
pdlim2	LOC109875023				http://revigo.irb.hr/
LOC109871767	LOC116353080				After Revigo (Small output and Danio rerio database used)
LOC109896163	LOC109882534				cell cycle	GO:0007049
LOC109869237	LOC109888019				regulation of cell cycle	GO:0051726
LOC109878506	LOC109897005				DNA replication	GO:0006260
LOC109893847	LOC109899196				chromosome segregation	GO:0007059
LOC109899681	LOC109883307				microtubule-based movement	GO:0007018
LOC109884707	LOC109876311				cell division	GO:0051301
LOC109879143	LOC109907525				cellular response to DNA damage stimulus	GO:0006974
LOC109905274	LOC109907462				cell cycle process	GO:0022402
LOC109866256	LOC109874625				microtubule-based process	GO:0007017
LOC109873837	LOC109907935				chromosome organization	GO:0051276
LOC109908658	LOC109870629				cellular component organization or biogenesis	GO:0071840
LOC109877285	LOC109899278				negative regulation of chromosome organization	GO:2001251
LOC109899863	LOC109881400				regulation of chromosome segregation	GO:0051983
cdc20	LOC109884602				regulation of cell cycle process	GO:0010564
LOC109884000	LOC109885297				regulation of cellular component organization	GO:0051128
LOC109865454	slc2a6				response to stress	GO:0006950
LOC109891182	LOC109873884				centromere complex assembly	GO:0034508
LOC109903405	LOC109866340				nuclear division	GO:0000280
LOC109896298	LOC109875722				organelle fission	GO:0048285
LOC109886779	LOC109898638				organelle organization	GO:0006996
LOC109873655	LOC109892958				kinetochore organization	GO:0051383
LOC109877292	LOC109887797
LOC109881913	LOC116371838
LOC109901970	LOC109877234
LOC109905001	LOC109864777
LOC109866046	LOC109875200
gtse1	LOC109894025
mybl2	myom1
LOC109877515	LOC109907197
LOC109892719	LOC109889531
LOC109896474	LOC109894257
thrsp	LOC109893468
LOC109896683	LOC109871672
LOC109904018	LOC109868552
LOC109910038	LOC109867150
LOC109874051	LOC109877177
LOC109908559	LOC109903607
LOC109906035	ipo4
LOC109897393	LOC109904463
LOC109867589	LOC109873004
LOC109910045	LOC109906393
LOC109870186	LOC109867189
LOC109873217	LOC109873087
LOC109904894	LOC109885820
LOC109905293	LOC109866401
LOC109865362	LOC109909850
LOC109872063	retreg1
LOC109894305	LOC109883567
LOC109895486	LOC109872522
LOC109869507	LOC109876767
LOC109901781	LOC109879539
LOC109889090	LOC109870158
LOC109866563	LOC109907532
spag5	LOC109906705
LOC109874151	LOC109892050
LOC109879471	LOC109867977
LOC109877435	LOC109865728
LOC109898662	LOC109872654
LOC109866445	LOC109896873
LOC109896131	LOC109908462
nr2c2ap	LOC116357496
LOC109899764	LOC109880900
cenpw	enpp4
LOC109899929	LOC109865912
incenp	LOC116354410
LOC109889637	LOC116370906
LOC109896871	LOC109877350
zwilch	LOC109904328
LOC109880327	LOC109909256
LOC109869355	LOC109877783
LOC109892075	LOC116353944
LOC109870104	LOC109895079
cdc45	arid4b
LOC109891999	LOC109870597
LOC109899912	LOC109893517
rrm2	LOC109869512
LOC109878248	LOC109872351
numa1	LOC109905352
LOC109898694	LOC109893226
LOC109889650	LOC109899490
espl1	LOC109907296
LOC109888421	LOC109885213
LOC109899692	nup188
spc25	dmtn
LOC109907618	LOC109900036
ube2t	LOC109909962
LOC109895898	LOC109875922
LOC109901074	LOC109866524
cebpa	LOC109905423
LOC109873072	LOC116376353
LOC109908475	LOC109898864
LOC109864566	LOC109877994
cenpl	LOC109872101
LOC109882209	LOC109886971
kiaa1324	LOC116376556
LOC109892058	LOC109906798
LOC109887722	LOC109907945
gch1	LOC109888622
LOC109865359	LOC109882103
LOC109900844	LOC109865665
pole2	LOC116355515
agmat	LOC109890729
LOC109897959	LOC109871635
LOC109907456	LOC116353974
LOC109896049	LOC109866549
LOC109868993	LOC109901011
LOC109905474	LOC109892788
LOC109878631	LOC109887908
LOC109867393	LOC109878301
LOC109867295	LOC109877022
LOC109890006	LOC109875191
LOC109902249	LOC109897482
depdc1	LOC109888605
LOC109896313	LOC109890658
LOC109870781	LOC109866485
LOC109867974	LOC116376646
LOC109899274	LOC109872852
LOC109880331	LOC109881885
LOC109893526	LOC109872511
LOC109876724	LOC109899768
LOC109871328	LOC109907281
LOC109875044	LOC109865057
LOC109891307	LOC109909159
LOC109898123	LOC109870145
LOC109897868	LOC109900890
LOC109875560	LOC109892699
LOC109899888	LOC109896596
LOC109899309	LOC109885972
sema7a	LOC109907389
mis12	LOC109905574
LOC109879633	LOC109885665
LOC109879163	LOC109870790
LOC109875167	LOC109900863
LOC109890253	LOC109880715
LOC109903380	LOC109874848
LOC109875233	eif2ak2
LOC109905619	LOC116373900
LOC116374606	LOC109879984
LOC109883055	LOC109899925
LOC109896608	LOC109894686
LOC109883365	LOC116370645
LOC109892468	LOC109898495
LOC109886663	LOC109868236
tpk1	LOC109878623
LOC109889149	LOC109883819
LOC109897675	LOC109872976
LOC109902593	LOC109872277
LOC116368902	LOC109906055
LOC109877057	LOC109887251
LOC109873796	LOC109875169
LOC109908098	LOC116374210
LOC109890003	LOC116376494
LOC109890517	LOC109899769
LOC116360105	LOC109907527
alkbh2	LOC109910251
cenpo	LOC109892915
LOC116358145	LOC116374411
LOC116355001	LOC109869348
LOC109898267	LOC109900887
LOC109879686	LOC109892413
LOC109865449	ndufs1
LOC109909190	LOC109892511
LOC109907349	lmo7
LOC109908910	LOC109871890
LOC109901496	LOC109873975
mis18bp1	LOC109894771
mis18a	LOC109896502
LOC109866720
LOC109900636
LOC109891006
LOC109903586
LOC109896904
LOC109865651
LOC109884168
LOC109896448
LOC109909384
LOC109892166
LOC109874926
znf367
LOC109865364
sptssb
LOC109872341
LOC109900601
pif1
cenpp
LOC109895448
LOC109889959
LOC109889591
LOC109900546
LOC109879087
recql4
LOC109892387
LOC109867010
LOC109905670
LOC109892459
cdkn3
LOC116359896
LOC109884002
LOC109880068
LOC109893339
spry1
LOC109893232
LOC109880835
rfc2
eme1
LOC109864673
LOC109882615
LOC109893173
LOC109905372
cdt1
msh6
LOC109890756
LOC109900257
mcm6
LOC109908945
LOC109871974
LOC109872204
LOC109864859
LOC109902259
LOC109898507
LOC109899818
LOC109897048
LOC109889826
LOC109891147
LOC109887782
LOC109907600
LOC109900553
LOC109900265
aspm
LOC109869272
neurl1
ect2
LOC109892479
ncapg2
LOC109889361
LOC109885766
LOC109893514
LOC116373387
ccnb2
LOC109887949
LOC109868492
LOC109906839
LOC109874485
LOC109876159
LOC109865983
flnb
LOC109883381
LOC109864581
LOC109904550
LOC116359756
knl1
LOC109894360
LOC109870382
LOC109867958
kif15
LOC109901055
LOC109874313
LOC109898654
LOC116371376
LOC109867886
LOC109881219
LOC109892605
cep83
LOC109909269
aunip
LOC109870675
LOC109900525
LOC109898342
LOC109895124
LOC109899855
LOC109904015
LOC109893254
LOC116358972
LOC109896810
trip13
LOC109866723
LOC109908225
kntc1
LOC109907695
fndc1
LOC109898444
LOC109866607
LOC109905158
gask1b
LOC109883253
sgo1
LOC109901324
LOC109883887
LOC109869270
LOC109908176
LOC109879934
LOC109900813
LOC109902136
LOC109887978
LOC109872424
LOC109873291
dnph1
chek1
LOC109872769
LOC109902270
LOC109900879
LOC109907757
LOC109905473
otc
cenph
LOC109872886
LOC109874633
chtf8
fanca
LOC109869995
LOC109867587
vil1
LOC109880374
LOC109902855
LOC109889882
LOC109903965
nsl1
rad52
LOC109894173
LOC109893175
LOC116376489
LOC109879021
LOC109879426
LOC109892236
LOC109906849
LOC109902215
LOC109897307
LOC109903621
LOC109893738
LOC109875934
mcm7
efcab11
gins1
LOC109900466
LOC109887052
LOC109885175
LOC109906507
LOC109871738
LOC109865951
LOC109901993
LOC109899265
lig1
prr11
LOC109905167
LOC109866731
LOC109886073
LOC109899872
LOC109879398
bphl
LOC116352733
g2e3
LOC109906726
LOC109902169
LOC109890960
LOC109896053
LOC109866922
LOC109905475
LOC109884798
sertad3
LOC109865850
LOC109895401
LOC109896101
LOC109879397
LOC109866368
LOC116372944
LOC109905461
LOC109868402
LOC109871429
pask
LOC109873966
LOC109901850
LOC109889818
ndufs2
LOC109874336
LOC109902540
LOC109873611
LOC109906560
LOC109903799
LOC109899905
polq
LOC109887333
LOC109898284
LOC109885440
rab30
plgrkt
tmlhe
LOC109896616
LOC109888704
LOC109873226
pole3
neil3
dpys
ankrd27
LOC116371872
LOC109874647
LOC109871981
LOC109906501
LOC109874821
LOC109890048
LOC109900064
LOC109883294
LOC109908246
LOC109880127
LOC109884646
LOC109900810
LOC109897628
LOC109910204
LOC109866257
LOC109877882
susd2
LOC109906044
LOC109907537
LOC109891202
selenoh
LOC109873870
LOC109881114
smc4
LOC109873726
LOC109891106
mms22l
LOC109905242
grxcr2
LOC109870326
LOC116371842
LOC116358899
LOC109894550
LOC109897691
LOC109872515
LOC109873950
LOC109890516
LOC109884137
LOC109905124
LOC109898160
LOC109867647
LOC109870319
LOC116373141
LOC109883628
LOC109910242
LOC109881719
tbcb
tyms
LOC109868086
clspn
LOC109904326
LOC109889302
LOC109908980
LOC109892707
LOC109902245
LOC109865532
LOC109899783
LOC109885347
LOC109875389
fasn
LOC109864692
LOC109905002
LOC109867090
LOC109894020
nccrp1
LOC109910365
pmepa1
LOC109890797
LOC109885676
LOC109879924
brca1
LOC109910319
LOC109890586
LOC109901656
LOC109873042
LOC109864312
LOC109907427
LOC109901375
LOC109897736
LOC109876996
LOC109902651
LOC109881081
LOC109868434
LOC109907220
LOC109879368
lrrc56
LOC109901290
LOC109894236
LOC109889499
LOC109881895
prim1
LOC109899127
LOC109889621
LOC109884645
LOC109896594
racgap1
LOC109906669
LOC109893213
LOC109887225
LOC109906513
LOC109871886
rnf166
LOC109895157
LOC109892124
LOC109897809
LOC109890233
LOC109896780
LOC116374461
LOC109882141
LOC109895711
LOC109897022
pole
LOC116358900
LOC109893135
LOC109877860
LOC109864996
LOC109899787
LOC109880554
LOC109898038
rpa3
LOC109898318
tsc22d1
LOC109903551
LOC109903416
LOC109887808
LOC109896674
LOC109891435
LOC116353630
LOC109909618
LOC109905214
LOC109885041
LOC109876194
gnmt
LOC109888404
LOC109890025
man2c1
LOC109885682
LOC109875348
LOC109882305
LOC109883524
pter
LOC109887971
LOC109894179
LOC109866589
LOC109896566
LOC109899934
LOC109896790
lrp11
LOC109897719
LOC109866178
LOC109867544
LOC109891574
hus1
LOC109869469
LOC109907202
LOC109897092
c1qtnf7
LOC109894281
LOC109872051
fancl
LOC109907876
LOC116353338
rtn4ip1
LOC109903916
LOC109872207
LOC109881605
LOC109865838
LOC109871675
LOC109877065
LOC109907793
cdc25c
LOC109870290
LOC109899861

## Sheet: T0vsT41
Transgenic Fed vs. Transgenic 28 Days after feed restriction and refeeding at 41 days						GO terms from: https://biit.cs.ut.ee/gprofiler/gost (default settings), only Biological Process			*The direction of regulation is relative to fed
Up-regulated	Down-regulated	Up-regulated count	Down-regulated count		Enriched GO terms for up-regulated			Enriched GO terms for down-regulated
LOC109867974	LOC109873304				term_name	term_id	adjusted_p_value	term_name	term_id	adjusted_p_value
LOC109903184	LOC109872522				threonine metabolic process	GO:0006566	0.0498475
LOC109879569	LOC109898840				threonine catabolic process	GO:0006567	0.0498475
LOC109867479	LOC109882404				aspartate family amino acid catabolic process	GO:0009068	0.0498475
LOC109864326	LOC116360548				http://revigo.irb.hr/
LOC109883253	LOC109865751				After Revigo (Small output and Danio rerio database used)
LOC116360538	LOC109892714				aspartate family amino acid catabolic process	GO:0009068
LOC109893417	LOC109864726
gcat	LOC116358281
neto1	LOC109893309
	LOC109885213

## Sheet: T28vsT41
Transgenic 28 Days after feed deprivation vs. Transgenic 28 Days after feed restriction and refeeding at 41 days						GO terms from: https://biit.cs.ut.ee/gprofiler/gost (default settings), only Biological Process			*The direction of regulation is relative to feed deprivation
Up-regulated	Down-regulated	Up-regulated count	Down-regulated count		Enriched GO terms for up-regulated			Enriched GO terms for down-regulated
LOC109903184	LOC109909834	162	700		term_name	term_id	adjusted_p_value	term_name	term_id	adjusted_p_value
LOC109875178	LOC109882794				gas transport	GO:0015669	1.43655e-06	cell cycle process	GO:0022402	2.24695e-29
LOC109886235	LOC109874903				oxygen transport	GO:0015671	1.43655e-06	cell cycle	GO:0007049	9.31076e-27
LOC109867479	LOC109899900				http://revigo.irb.hr/			mitotic cell cycle process	GO:1903047	4.89611e-25
LOC116353944	mgarp				After Revigo (Small output and Danio rerio database used)			mitotic cell cycle	GO:0000278	1.20699e-24
LOC109881400	LOC109875144				gas transport	GO:0015669		chromosome organization	GO:0051276	6.27312e-17
LOC116366033	LOC109898840				oxygen transport	GO:0015671		DNA replication	GO:0006260	7.8833e-15
LOC109898495	LOC109901943							regulation of cell cycle process	GO:0010564	7.8833e-15
LOC116360538	LOC109903478							chromosome segregation	GO:0007059	2.24007e-14
LOC109899879	LOC109896132							centromere complex assembly	GO:0034508	6.48044e-13
LOC109898499	kifc1							cell cycle phase transition	GO:0044770	8.69001e-13
LOC109893405	LOC109907508							regulation of cell cycle	GO:0051726	7.01765e-12
LOC109898500	LOC109904281							organelle organization	GO:0006996	8.51865e-12
LOC109877044	LOC109898123							DNA-dependent DNA replication	GO:0006261	3.47886e-10
LOC109901797	LOC109896163							mitotic cell cycle phase transition	GO:0044772	6.96456e-10
LOC109894574	LOC109897381							nuclear division	GO:0000280	7.34783e-10
LOC109891882	LOC109868453							regulation of cell cycle phase transition	GO:1901987	1.80575e-09
LOC109868920	LOC109886200							regulation of mitotic cell cycle	GO:0007346	1.93606e-09
LOC109894251	LOC109900748							mitotic nuclear division	GO:0140014	2.90108e-09
LOC109868501	LOC109907872							nuclear chromosome segregation	GO:0098813	3.08977e-09
LOC116374459	LOC109908178							organelle fission	GO:0048285	4.64688e-09
LOC109879158	LOC109897006							mitotic cell cycle checkpoint signaling	GO:0007093	4.7248e-09
LOC109866728	LOC109890002							cellular response to DNA damage stimulus	GO:0006974	2.63504e-08
LOC116355000	LOC109866063							kinetochore assembly	GO:0051382	3.08421e-08
LOC109879569	LOC116352862							kinetochore organization	GO:0051383	3.08421e-08
LOC109893412	LOC109896871							mitotic sister chromatid segregation	GO:0000070	6.39493e-08
LOC109885155	cenpe							microtubule-based process	GO:0007017	8.16672e-08
LOC116370069	LOC109910328							DNA repair	GO:0006281	8.5414e-08
LOC109868484	cdca3							negative regulation of chromosome organization	GO:2001251	2.42229e-07
LOC109910251	LOC109865359							cellular component organization	GO:0016043	3.46258e-07
LOC109884113	LOC109901089							negative regulation of mitotic cell cycle	GO:0045930	3.55442e-07
LOC109875191	LOC109905528							sister chromatid segregation	GO:0000819	4.42112e-07
LOC109893417	LOC109899760							cell cycle checkpoint signaling	GO:0000075	7.92703e-07
LOC109893408	birc5							negative regulation of cell cycle phase transition	GO:1901988	1.0187e-06
LOC109898494	LOC109907368							negative regulation of cell cycle process	GO:0010948	1.29938e-06
LOC109897771	LOC109866513							regulation of mitotic cell cycle phase transition	GO:1901990	1.78968e-06
LOC116362864	LOC109872257							regulation of nuclear division	GO:0051783	1.81284e-06
LOC116375252	ska3							regulation of mitotic nuclear division	GO:0007088	1.81284e-06
LOC109870321	LOC109865751							cellular component organization or biogenesis	GO:0071840	2.32381e-06
LOC109898497	LOC109873645							cell cycle G2/M phase transition	GO:0044839	5.06395e-06
LOC109882267	LOC109895454							cellular response to stress	GO:0033554	1.15864e-05
LOC116371459	LOC109881913							DNA duplex unwinding	GO:0032508	1.44451e-05
LOC109873717	LOC109878506							DNA geometric change	GO:0032392	1.44451e-05
LOC109875723	LOC109892215							regulation of chromosome organization	GO:0033044	1.61608e-05
LOC109899196	LOC109877292							negative regulation of cell cycle	GO:0045786	2.15057e-05
LOC109875908	LOC109893847							G2/M transition of mitotic cell cycle	GO:0000086	2.96768e-05
LOC109890667	LOC109872783							regulation of organelle organization	GO:0033043	3.53701e-05
LOC109896596	LOC109893012							negative regulation of mitotic cell cycle phase transition	GO:1901991	7.4902e-05
LOC109898496	LOC109869237							protein-DNA complex assembly	GO:0065004	0.000122889
LOC109893406	lg6h11orf54							regulation of cellular component organization	GO:0051128	0.000130589
LOC109880218	LOC109874151							protein-DNA complex subunit organization	GO:0071824	0.000178439
LOC109866836	LOC109884707							cell division	GO:0051301	0.000279795
LOC116371867	LOC109892075							negative regulation of mitotic metaphase/anaphase transition	GO:0045841	0.000290253
pdlim5	dctd							negative regulation of metaphase/anaphase transition of cell cycle	GO:1902100	0.000290253
LOC109908829	LOC109898662							negative regulation of mitotic sister chromatid separation	GO:2000816	0.000290253
LOC109893415	ncapd3							negative regulation of chromosome separation	GO:1905819	0.000290253
LOC109893407	LOC109882608							negative regulation of mitotic nuclear division	GO:0045839	0.000290253
LOC109899618	LOC109882763							negative regulation of mitotic sister chromatid segregation	GO:0033048	0.000290253
LOC109891244	LOC109907301							regulation of mitotic sister chromatid segregation	GO:0033047	0.000290253
LOC109894727	LOC109865454							negative regulation of sister chromatid segregation	GO:0033046	0.000290253
LOC109880072	LOC109906035							negative regulation of nuclear division	GO:0051784	0.000290253
LOC109870285	LOC109903504							mitotic spindle assembly checkpoint signaling	GO:0007094	0.000290253
LOC109884001	cdc20							spindle assembly checkpoint signaling	GO:0071173	0.000290253
LOC109884110	LOC109899872							negative regulation of chromosome segregation	GO:0051985	0.000290253
LOC109886633	LOC109869355							spindle checkpoint signaling	GO:0031577	0.000290253
LOC109886043	LOC109870186							mitotic spindle checkpoint signaling	GO:0071174	0.000290253
LOC109891474	LOC109893938							spindle organization	GO:0007051	0.000441533
LOC116371661	LOC109884902							DNA conformation change	GO:0071103	0.000461113
LOC109885078	mybl2							microtubule-based movement	GO:0007018	0.000534519
LOC109899727	LOC109887722							non-membrane-bounded organelle assembly	GO:0140694	0.000624258
slc66a1	g0s2							DNA replication initiation	GO:0006270	0.000662731
LOC116355441	LOC109866563							negative regulation of organelle organization	GO:0010639	0.000858752
LOC109868600	LOC109873837							response to stress	GO:0006950	0.000923485
LOC116372098	ercc6l							negative regulation of cellular component organization	GO:0051129	0.00128703
slc31a1	LOC109866256							microtubule cytoskeleton organization	GO:0000226	0.00184046
LOC109885201	LOC109902419							chromosome condensation	GO:0030261	0.00225942
LOC116364357	LOC109899764							regulation of chromosome separation	GO:1905818	0.00245737
LOC109890533	LOC109871495							regulation of metaphase/anaphase transition of cell cycle	GO:1902099	0.00245737
LOC109889019	LOC109895486							regulation of mitotic sister chromatid separation	GO:0010965	0.00245737
LOC109876058	LOC109874051							regulation of mitotic metaphase/anaphase transition	GO:0030071	0.00245737
LOC109892413	LOC116369019							regulation of chromosome segregation	GO:0051983	0.00245737
LOC109880900	LOC109877435							regulation of sister chromatid segregation	GO:0033045	0.00245737
LOC109885817	LOC109870104							metaphase/anaphase transition of mitotic cell cycle	GO:0007091	0.00245737
LOC116358240	LOC109905293							mitotic sister chromatid separation	GO:0051306	0.00245737
LOC109896028	LOC109871211							metaphase/anaphase transition of cell cycle	GO:0044784	0.00245737
LOC116356318	LOC109907821							negative regulation of cellular process	GO:0048523	0.00426562
LOC109890658	LOC109908658							chromosome separation	GO:0051304	0.00538746
LOC109900366	LOC109896474							regulation of cell cycle G2/M phase transition	GO:1902749	0.00579516
LOC109899672	gtse1							cytokinesis	GO:0000910	0.00839596
LOC109893410	aifm3							microtubule cytoskeleton organization involved in mitosis	GO:1902850	0.00850951
LOC116375776	LOC109908980							movement of cell or subcellular component	GO:0006928	0.0162645
LOC109908462	LOC109886779							attachment of spindle microtubules to kinetochore	GO:0008608	0.048648
LOC109891945	gins2							regulation of G2/M transition of mitotic cell cycle	GO:0010389	0.048648
LOC109898638	LOC109864835							DNA metabolic process	GO:0006259	0.0492005
LOC109881158	LOC109905001							http://revigo.irb.hr/
LOC109881781	LOC109882209							After Revigo (Small output and Danio rerio database used)
LOC109883307	LOC109889637							response to stress	GO:0006950
LOC109873087	LOC109879143							cell cycle	GO:0007049
LOC109906090	numa1							regulation of cell cycle process	GO:0010564
LOC116360131	LOC109909269							DNA replication	GO:0006260
LOC109898987	LOC109906310							chromosome segregation	GO:0007059
LOC109893409	LOC109879686							microtubule-based movement	GO:0007018
LOC109866356	LOC109890006							cell division	GO:0051301
LOC109892699	LOC109903843							cell cycle process	GO:0022402
LOC109907945	incenp							microtubule-based process	GO:0007017
LOC109902309	LOC109892719							chromosome organization	GO:0051276
LOC109890309	LOC116358145							cellular component organization or biogenesis	GO:0071840
LOC109877177	LOC109880331							movement of cell or subcellular component	GO:0006928
LOC116374210	ccnb2							negative regulation of chromosome organization	GO:2001251
LOC116358803	LOC109899692							regulation of chromosome segregation	GO:0051983
LOC109867150	LOC109902249							regulation of cell cycle	GO:0051726
LOC109884699	LOC116374606							regulation of cellular component organization	GO:0051128
LOC109872654	LOC109878248							DNA repair	GO:0006281
LOC109901871	LOC109897368							centromere complex assembly	GO:0034508
LOC109894166	LOC109864566							negative regulation of cellular process	GO:0048523
LOC109908676	grxcr2							nuclear division	GO:0000280
LOC109884426	espl1							organelle fission	GO:0048285
LOC116357496	LOC109867295							organelle organization	GO:0006996
LOC109886496	LOC109884000							non-membrane-bounded organelle assembly	GO:0140694
LOC109897054	LOC109889826							kinetochore organization	GO:0051383
ipo4	zwilch
LOC109876272	LOC109886663
LOC109880193	spag5
LOC109889071	LOC109907349
LOC109873928	LOC109903586
LOC109887278	LOC109883365
LOC109896653	LOC109867393
LOC109871249	pdlim2
LOC109907505	LOC109891435
klhl34	LOC109897959
LOC109899610	LOC109903380
LOC109875625	LOC109899863
LOC109867461	LOC109898694
LOC109881777	LOC109880068
LOC109879984	LOC109865364
LOC109882249	LOC109905461
LOC109906055	LOC109870395
LOC109902409	spc25
LOC109906431	LOC109880691
LOC109895543	aspm
LOC116371478	nr2c2ap
LOC116363962	cenpp
LOC109897367	LOC109898342
LOC109886907	LOC109866257
LOC109904463	LOC109866046
LOC109910339	mis18a
LOC109907936	LOC109893232
LOC109906798	LOC109899681
LOC109870681	LOC109888421
efhc1	LOC109872063
LOC109897005	LOC109875167
LOC109902493	LOC116355001
LOC109902065	LOC116362115
LOC116371777	LOC109865449
LOC109909962	LOC109896448
LOC109910315	agmat
LOC109876723	znf367
LOC109876086	kif15
LOC116373091	LOC109876724
LOC109875094	cenpw
LOC109868590	LOC109880327
LOC109895236	LOC116360105
	LOC109896608
	LOC109889090
	LOC109898444
	LOC109897675
	mis12
	LOC109866922
	LOC109905274
	LOC109875233
	LOC109907600
	cenph
	LOC109894305
	ncam2
	LOC109887333
	LOC109904894
	mis18bp1
	LOC116359756
	LOC109893254
	LOC109878631
	LOC109900879
	LOC116356568
	LOC109896049
	LOC109891999
	ect2
	depdc1
	knl1
	LOC109892714
	LOC109877279
	LOC109910045
	LOC109867010
	cenpo
	LOC109867589
	LOC109890253
	LOC109874313
	LOC109904015
	rrm2
	LOC109896683
	LOC109895321
	LOC109904326
	LOC109893526
	LOC116374216
	LOC109900636
	LOC109897868
	cdc45
	LOC109873072
	pole2
	LOC109899855
	LOC109900601
	LOC109871103
	LOC109887949
	LOC109869539
	LOC109899274
	LOC109864859
	cdkn3
	ncapg2
	LOC109866720
	nccrp1
	LOC109904550
	LOC109889959
	LOC109877057
	LOC109879633
	LOC109896131
	LOC109896904
	LOC109872886
	LOC109907695
	smc4
	LOC109906849
	LOC109890003
	chtf8
	cenpl
	kntc1
	LOC109868318
	LOC109875044
	LOC109900257
	LOC109890517
	LOC109889302
	LOC109872276
	ube2t
	clspn
	LOC109864726
	pask
	LOC109892707
	LOC109871721
	LOC109910357
	racgap1
	pif1
	eme1
	LOC109864383
	LOC109903134
	LOC109902136
	LOC109868492
	LOC109880242
	thrsp
	LOC109895898
	LOC109884645
	nit1
	LOC109864675
	LOC109907202
	LOC109900246
	LOC109893514
	trip13
	LOC109891388
	LOC109869272
	LOC109900525
	LOC109909190
	nsl1
	LOC109910242
	bphl
	LOC109904238
	LOC109879163
	LOC109887978
	LOC109867929
	LOC116368012
	LOC109882068
	LOC109905124
	LOC109909783
	LOC109908559
	LOC109872769
	LOC109867537
	LOC109905474
	LOC109866445
	kiaa1324
	prr11
	LOC116362527
	LOC109874545
	cep83
	LOC109869668
	LOC109898267
	LOC109891397
	rfc2
	LOC116376489
	LOC109896053
	LOC109896960
	LOC109894221
	LOC109901970
	LOC109870290
	LOC109867544
	LOC109897393
	LOC109879934
	polq
	LOC109870382
	LOC109896810
	msh6
	cebpa
	adamts1
	LOC109869995
	LOC109881113
	LOC109872515
	LOC109873870
	LOC109907538
	LOC109864869
	LOC109885175
	LOC109872892
	LOC116358899
	LOC109873611
	LOC109890756
	alkbh2
	LOC109901074
	LOC109879087
	LOC109901055
	LOC109881200
	recql4
	LOC116375803
	LOC109870675
	lrp11
	LOC109884649
	LOC109886932
	LOC109877285
	LOC109904277
	LOC109908098
	LOC109893175
	LOC109879180
	LOC109874821
	mcm6
	rad52
	LOC109873966
	LOC116368902
	prim1
	fanca
	LOC109887808
	LOC109870641
	LOC109894426
	sgo1
	LOC109902593
	LOC109892629
	LOC109867905
	LOC109882110
	LOC109890834
	LOC109892468
	LOC109884882
	LOC109902094
	LOC109910365
	LOC109908884
	LOC109868364
	LOC109909618
	gins1
	cdc25c
	LOC109883628
	LOC109875297
	LOC116358972
	LOC109889141
	LOC109902380
	LOC109877160
	LOC109896298
	LOC109902133
	mms22l
	nuf2
	cip2a
	LOC109885041
	LOC109897310
	LOC109901496
	LOC109879924
	LOC109891087
	commd1
	sptssb
	LOC109888859
	cdkn2c
	LOC109889361
	LOC109891182
	LOC109900370
	LOC109891106
	LOC109876194
	LOC109874576
	LOC109898654
	neil3
	eif4e2
	LOC109890960
	LOC109905473
	LOC109890586
	LOC109892605
	LOC109895448
	LOC109885910
	LOC109895157
	LOC109905779
	LOC109893339
	LOC109894529
	fancl
	LOC109910038
	LOC109879471
	LOC116353394
	neurl1
	LOC109902215
	LOC109866711
	LOC109872341
	gfra1
	LOC109878504
	LOC109883910
	LOC109874647
	LOC109894550
	LOC109880374
	LOC109889818
	LOC109884384
	cep70
	LOC109899888
	LOC109882343
	g2e3
	LOC109905670
	LOC109908475
	LOC109879398
	LOC109890516
	LOC109889149
	LOC116354404
	LOC109899597
	LOC109891058
	aunip
	LOC109902540
	LOC109897048
	LOC109897007
	LOC109898595
	susd2
	LOC109903799
	LOC109910204
	LOC109902523
	LOC109899309
	LOC109900265
	LOC109869743
	LOC109871328
	LOC109883055
	LOC116373387
	LOC109890233
	LOC109906044
	LOC109868434
	LOC109905158
	LOC109901837
	gpr1
	LOC109892459
	lg26h2orf88
	LOC109895401
	LOC109902169
	LOC109908176
	LOC109903405
	LOC109907930
	LOC109903416
	LOC109876035
	sass6
	pole3
	tyms
	LOC109866723
	LOC109904687
	LOC109874485
	LOC109875560
	LOC109885682
	LOC109902959
	LOC109895711
	LOC109901134
	LOC109891006
	brca1
	cdt1
	LOC109900810
	LOC109898409
	LOC109888404
	LOC109910002
	LOC109900472
	LOC109864581
	sertad3
	LOC109904018
	LOC116361748
	LOC109900553
	LOC109873226
	LOC109891759
	LOC116353152
	LOC109867090
	LOC109901993
	LOC109885250
	LOC109883990
	LOC109881719
	LOC109892166
	LOC116372944
	LOC109871931
	LOC109903135
	LOC109882352
	LOC109898623
	LOC109902855
	LOC109904379
	elof1
	LOC109899936
	LOC109865897
	LOC109905401
	LOC109908022
	LOC109898507
	LOC109880621
	chek1
	LOC109885440
	LOC109904020
	LOC109909184
	LOC109899905
	LOC109898668
	LOC109899929
	LOC109868086
	LOC109882187
	LOC109899783
	LOC109898290
	lig1
	LOC109883310
	LOC109885908
	LOC109892668
	LOC109873042
	LOC109899670
	tsc22d1
	LOC109865951
	LOC109869544
	pole
	LOC109902259
	LOC109892387
	mcm7
	LOC109882973
	LOC109898318
	dnph1
	LOC109907537
	LOC116356282
	LOC109892236
	LOC116371442
	LOC116353630
	LOC109903965
	LOC109891639
	LOC109882615
	spry1
	LOC109892457
	LOC109903403
	man2c1
	LOC109876996
	LOC109900567
	LOC109889987
	LOC109905167
	LOC109896566
	LOC109873726
	LOC109898547
	LOC109895697
	LOC109891323
	LOC109888982
	olfml3
	LOC109899817
	bmp6
	LOC109868615
	LOC109900722
	LOC109871389
	LOC109871429
	timeless
	LOC109900568
	LOC109899901
	LOC109889650
	peak1
	LOC109868027
	LOC109908945
	LOC109872424
	LOC109874425
	LOC109884123
	LOC109902651
	LOC109903695
	LOC109889604
	LOC116359793
	LOC109901375
	LOC109908456
	LOC109867955
	LOC109883575
	LOC109877515
	LOC109907472
	LOC109905372
	LOC109903916
	LOC109898038
	LOC109909765
	LOC109891713
	calm2
	LOC109864786
	LOC109871974
	slmap
	LOC109901656
	LOC109903620
	LOC109894127
	LOC109907720
	LOC109896664
	LOC109876355
	LOC116359922
	mettl23
	LOC116359828
	LOC109907456
	LOC116359755
	ndc1
	LOC109879368
	LOC109876651
	LOC109883610
	selenoh
	LOC109882433
	LOC109878798
	LOC109894020
	LOC109895639
	LOC109885607
	LOC109899265
	LOC109875668
	LOC109875608
	LOC109892670
	LOC109899369
	LOC109889882
	LOC109899912
	LOC109907865
	LOC109902270
	LOC109877962
	LOC109894360
	cep152
	LOC109905042
	LOC109869141
	LOC109879021
	LOC109891225
	LOC109891147
	LOC109874926
	LOC109903520
	LOC109894459
	LOC109893309
	LOC109884266
	LOC109906842
	LOC109882141
	lmnb2
	LOC109897313
	LOC109881832
	ankrd27
	LOC109896101
	LOC109870781
	LOC109908246
	LOC109889118
	fanci
	LOC109890295
	rab30
	LOC116360548
	LOC109898639
	LOC109894452
	daw1
	LOC109874504
	LOC109890725
	LOC109907757
	LOC109887052
	LOC109894226
	LOC109908185
	LOC109864749
	haus1
	LOC116353391
	LOC109870335
	LOC109906930
	LOC109869181
	LOC109866059
	LOC109871250
	LOC109907793
	LOC109907278
	LOC109866437
	LOC109870177
	LOC109874877
	folr2
	LOC109872204
	LOC109892723
	LOC109881725
	depdc1b
	LOC109870489
	LOC109900169
	LOC109891977
	LOC109897544
	LOC109908759
	LOC109890300
	LOC109881114
	LOC109896313
	LOC109883308
	LOC109883205
	LOC109875183
	LOC109902090
	LOC109900539
	LOC109884890
	mok
	vil1
	LOC109894187
	LOC109866626
	LOC109881219
	ncaph2
	LOC109890967
	LOC116353338
	LOC109871897
	prc1
	fgf2
	pola1
	LOC109900466
	LOC109872644
	LOC109865983

## Sheet: T0_TvsNT
Non-Transgenic Fed vs. Transgenic Fed (time 0)						GO terms from: https://biit.cs.ut.ee/gprofiler/gost (default settings), only Biological Process			*The direction of regulation is relative to transgenic
Up-regulated	Down-regulated	Up-regulated count	Down-regulated count		Enriched GO terms for up-regulated			Enriched GO terms for down-regulated
LOC109867974	LOC109888404	108	154		term_name	term_id	adjusted_p_value	term_name	term_id	adjusted_p_value
LOC116355511	LOC109866662
LOC109871495	LOC109882525
LOC109896314	LOC109894808
LOC109898374	LOC109908386
LOC109879850	LOC109865748
LOC109906365	LOC109869948
LOC109905214	LOC109871766
LOC109893213	LOC109868942
LOC109864610	LOC116360548
LOC109907448	LOC109903115
LOC109873029	LOC109880180
LOC109869742	LOC109878914
LOC109902634	LOC116353360
LOC109865938	LOC109908394
LOC109884571	LOC109906268
LOC109909208	LOC109866068
LOC109897924	LOC109875668
neto1	LOC109890063
LOC109896392	LOC109885213
LOC109896829	LOC116356568
LOC109897048	LOC116372484
LOC109903467	LOC109874028
LOC116353944	LOC116354752
LOC116373974	LOC109882268
LOC109877981	lrp11
LOC109896313	LOC109907152
LOC109872934	LOC109895079
LOC109892058	LOC109865057
LOC109909944	LOC109889441
LOC109870853	LOC109870815
LOC109884001	LOC109890667
LOC109883174	LOC109888919
LOC109877327	LOC116374425
cda	LOC109894148
LOC109866109	LOC116353394
LOC109895676	LOC109898147
LOC109868115	LOC109889396
LOC109875855	LOC109907525
LOC109877478	LOC109867288
LOC109889913	LOC109870583
LOC109907171	LOC109907655
LOC109884327	LOC116359805
LOC109869696	LOC109908133
LOC109866498	LOC109898840
pdhb	LOC109892709
LOC109877515	LOC116360145
LOC109908178	LOC109895738
LOC109892457	LOC109865882
LOC109864419	LOC109873530
LOC109867479	LOC109891871
LOC116365440	LOC109882271
LOC116374856	LOC109871487
LOC109902655	LOC109901144
LOC116369570	LOC116366483
LOC109881164	LOC109905376
LOC109869769	LOC109894682
LOC109895296	LOC109882608
LOC109880292	LOC116358281
LOC109888501	LOC116354943
LOC109894982	LOC109903334
LOC116370529	LOC116354008
LOC109910265	LOC109864434
LOC109876476	LOC109885972
LOC109873969	LOC109901128
LOC109890890	LOC109868236
LOC109877962	LOC109876719
LOC109864630	LOC109907631
LOC109871361	LOC109901129
LOC116362654	LOC109903608
LOC109893569	LOC109887946
LOC109907479	LOC109898231
LOC109901734	LOC109870067
LOC109880334	LOC109888590
LOC109906933	LOC109894771
tnfrsf17	LOC109876082
LOC109898363	LOC109884945
LOC109884243	LOC109900409
LOC109900504	LOC109900863
LOC116374436	LOC109882533
LOC109890756	LOC109890464
LOC109902764	LOC109909471
LOC109877730	angptl3
LOC109892872	LOC109897420
LOC109877065	LOC109890921
LOC109886465	LOC109882534
gucy1b1	LOC109907532
LOC109884200	LOC109909039
LOC109889149	LOC109893829
LOC116352804	LOC109909226
LOC116370080	LOC109898710
LOC116358888	LOC109894659
LOC109872047	LOC116362057
LOC109868382	LOC109880876
LOC109892459	LOC109894857
LOC109906507	LOC109883383
dnai1	LOC109907528
fosl2	LOC109874960
LOC109892856	LOC109907389
LOC109909618	LOC109905112
LOC109880072	LOC109866668
LOC109881847	LOC109890661
LOC109877985	LOC109872522
LOC109867281	LOC109892537
LOC109904687	LOC109902390
LOC109876600	LOC109881525
LOC109892271	LOC116362797
LOC116358918	LOC109888622
	LOC116368407
	LOC109876418
	LOC109889350
	LOC109889606
	LOC116368012
	LOC109881693
	LOC109869087
	LOC109899502
	LOC109870162
	LOC109865776
	LOC109884556
	LOC116353898
	LOC109890732
	LOC109900774
	LOC109883630
	LOC109894520
	LOC109869253
	LOC116372112
	LOC109872174
	LOC116352891
	LOC109897307
	LOC109899960
	LOC109865796
	LOC109909501
	LOC109864675
	LOC116373858
	LOC109881230
	LOC116353640
	LOC109869304
	LOC116371838
	LOC109875117
	LOC109879574
	LOC109903333
	LOC109899490
	LOC109892419
	LOC109885719
	LOC116362527
	LOC109891037
	LOC109873459
	LOC109903584
	LOC109899691
	xpnpep2
	LOC109909034
	LOC109891041
	LOC109896963
	LOC109879590

## Sheet: T28_TvsNT
Non-Transgenic Feed deprivation vs. Transgenic 28 Days after feed restriction						GO terms from: https://biit.cs.ut.ee/gprofiler/gost (default settings), only Biological Process			*The direction of regulation is relative to transgenic
Up-regulated	Down-regulated	Up-regulated count	Down-regulated count		Enriched GO terms for up-regulated			Enriched GO terms for down-regulated
LOC109907807	LOC116352862	317	367		term_name	term_id	adjusted_p_value	term_name	term_id	adjusted_p_value
LOC116355492	LOC109888404				electron transport chain	GO:0022900	4.10042e-05	immune system process	GO:0002376	5.5143e-05
LOC109884200	LOC109903115				ATP metabolic process	GO:0046034	7.3463e-05	regulation of apoptotic process	GO:0042981	0.0477076
LOC109887972	LOC109908386				oxygen transport	GO:0015671	0.000222939	regulation of programmed cell death	GO:0043067	0.0477076
kiaa1324	LOC116360548				gas transport	GO:0015669	0.000222939	http://revigo.irb.hr/
LOC116374486	LOC116374357				generation of precursor metabolites and energy	GO:0006091	0.000306399	After Revigo (Small output and Danio rerio database used)
LOC109875855	LOC109872828				respiratory electron transport chain	GO:0022904	0.000390976	immune system process	GO:0002376
LOC109873304	LOC109896976				energy derivation by oxidation of organic compounds	GO:0015980	0.00109165	regulation of apoptotic process	GO:0042981
fgf19	LOC116358281				purine ribonucleoside triphosphate biosynthetic process	GO:0009206	0.0027739
LOC109897924	LOC109898147				purine ribonucleoside triphosphate metabolic process	GO:0009205	0.0027739
LOC109892788	LOC109889396				purine nucleoside triphosphate biosynthetic process	GO:0009145	0.0027739
LOC109871495	LOC109882269				purine nucleoside triphosphate metabolic process	GO:0009144	0.0027739
LOC116353944	LOC116359828				ribonucleoside triphosphate metabolic process	GO:0009199	0.00373752
LOC109892457	LOC109865748				ribonucleoside triphosphate biosynthetic process	GO:0009201	0.00373752
LOC109906365	LOC109877292				nucleoside triphosphate biosynthetic process	GO:0009142	0.0045133
LOC116363890	LOC109894808				mitochondrial ATP synthesis coupled electron transport	GO:0042775	0.00494569
pde9a	LOC109882525				aerobic electron transport chain	GO:0019646	0.00494569
LOC109892856	LOC109900696				cellular respiration	GO:0045333	0.00581951
LOC109880072	LOC116358921				nucleoside triphosphate metabolic process	GO:0009141	0.00700947
LOC109893270	LOC116359814				ATP synthesis coupled electron transport	GO:0042773	0.00761752
LOC109908584	LOC116372112				oxidative phosphorylation	GO:0006119	0.00761752
LOC109898495	LOC109893495				mitochondrial electron transport, cytochrome c to oxygen	GO:0006123	0.00922028
LOC109909208	LOC109907525				ATP biosynthetic process	GO:0006754	0.0216507
LOC109895772	LOC109866068				ATP synthesis coupled proton transport	GO:0015986	0.0216507
LOC109867479	LOC116356568				energy coupled proton transport, down electrochemical gradient	GO:0015985	0.0216507
LOC109894377	LOC109889228				small molecule metabolic process	GO:0044281	0.0408729
LOC109900795	LOC109892818				http://revigo.irb.hr/
LOC116355452	LOC109896054				After Revigo (Small output and Danio rerio database used)
LOC109902611	LOC109878156				oxygen transport	GO:0015671
LOC116360591	LOC109907524				electron transport chain	GO:0022900
LOC109871458	LOC109866368				ATP metabolic process	GO:0046034
LOC109910267	LOC109899934				purine ribonucleoside triphosphate biosynthetic process	GO:0009206
LOC109866016	LOC109908994				generation of precursor metabolites and energy	GO:0006091
LOC116374459	LOC109877323				small molecule metabolic process	GO:0044281
LOC109903672	LOC116359588				gas transport	GO:0015669
LOC109902907	LOC109891717				energy coupled proton transport, down electrochemical gradient	GO:0015985
LOC109903629	LOC109870378
LOC109870321	LOC109865796
LOC116359897	LOC109908394
LOC109867258	fanca
LOC109893412	LOC109871718
LOC109896915	LOC109909226
LOC109898024	LOC109876285
LOC116374856	LOC109871111
slc37a2	LOC109903604
LOC109875178	LOC109904628
LOC109894474	LOC109882352
LOC116353159	LOC109900774
LOC109868501	LOC109900776
LOC109865526	LOC109890921
LOC109893417	LOC116352800
fahd1	LOC109868077
LOC109893408	LOC109907528
slc27a4	LOC109873768
impact	adamts1
LOC109874602	LOC109900522
LOC109898494	LOC109898231
LOC116374428	LOC109882534
LOC116373089	LOC109874028
LOC109884378	LOC109872104
LOC109873697	LOC109902113
LOC109890677	LOC109883630
LOC109905670	LOC109903588
LOC109867797	LOC109906349
LOC109891882	LOC109873015
LOC109892872	LOC109882417
mest	LOC109898840
LOC109906501	LOC109864675
LOC109873280	LOC109875608
LOC109888019	LOC116353394
LOC109890782	LOC109878325
LOC109880292	LOC109868942
LOC116370529	LOC109896904
LOC116355508	LOC109906384
LOC109894492	LOC109868788
LOC109893410	LOC109880163
LOC116376737	LOC109874960
LOC109875063	LOC109903458
LOC109899863	LOC109870807
LOC109896596	LOC109903718
LOC109874178	LOC109880715
LOC109899569	LOC116360145
LOC109898157	LOC109896053
LOC109874410	LOC109871853
LOC109875041	LOC109895738
LOC109875313	LOC109877238
LOC109865858	LOC109872356
LOC109896747	LOC109907531
LOC109876600	LOC109896860
LOC109898497	LOC109872023
LOC109899174	LOC109871766
LOC109893377	LOC109880179
LOC109873975	LOC109886499
LOC109893405	LOC116355403
LOC116375256	LOC109870629
LOC109891945	LOC109905325
LOC109865367	LOC109878675
tsfm	LOC109910273
LOC109898493	LOC109890397
LOC109880708	LOC116354794
LOC109910363	LOC109876354
LOC109893640	LOC109864434
LOC109881274	LOC116353090
LOC109883475	LOC109869355
LOC109868534	LOC109903451
LOC109890876	LOC116359007
LOC109867153	LOC109880614
LOC109867207	LOC116360633
dnah14	LOC116359993
LOC109896314	LOC109903960
LOC109890936	LOC109866345
LOC109900136	LOC116359725
LOC109904962	LOC109880957
LOC109884001	LOC109907655
LOC109887179	LOC109892958
LOC109869272	LOC109902497
LOC109891261	LOC116353360
sdr42e1	LOC109865711
LOC109895135	LOC109893183
LOC109893535	LOC109894172
LOC109897972	LOC109892959
LOC109895561	LOC109885258
LOC109898496	LOC109872031
LOC109877128	LOC109910214
LOC109874061	LOC109894030
LOC109882597	LOC109909078
LOC109893963	LOC109864326
LOC109877981	LOC109882416
nxnl2	LOC109877149
LOC109898500	LOC116354404
LOC109908365	LOC116352812
LOC109895423	LOC109865383
LOC109897864	LOC109890646
sirt4	LOC109907516
LOC109879761	dusp26
LOC109886770	LOC109896483
LOC109885155	LOC109879320
rabepk	LOC109906268
LOC109894902	LOC109876418
LOC109892058	LOC109907527
LOC109873021	LOC109877863
LOC109882385	LOC109909184
LOC109890100	LOC109873698
LOC109909769	LOC109892952
LOC109872005	LOC109869641
msrb2	LOC109892137
ttc29	LOC109903608
LOC109906798	LOC116354442
LOC109898094	LOC109902428
LOC109894504	LOC109875117
cda	LOC109894682
LOC109907462	LOC116359939
ndufb5	LOC109902460
LOC109910174	LOC109884501
LOC109893407	LOC116362526
LOC109876365	LOC109885593
LOC109898499	LOC109869348
LOC109868238	LOC116370069
c8g	LOC109881299
LOC109871361	LOC109883177
LOC109907799	LOC116352722
LOC109903683	LOC109870884
cpn1	LOC116359723
LOC109873029	arap2
LOC109906505	LOC116357012
ngrn	LOC109897393
LOC109887203	LOC109901106
LOC109879433	LOC116369013
LOC109908060	LOC109869141
LOC109868402	LOC109898325
LOC109880078	LOC109906371
LOC109869962	LOC109893632
ttc36	LOC109882474
LOC109872948	LOC109907152
LOC109875174	LOC109906387
chchd10	LOC116355453
LOC109907630	LOC109864702
LOC109897382	LOC109903966
LOC109868382	LOC109870407
LOC109892568	LOC109892515
LOC109893406	LOC109876311
LOC109882383	LOC116362659
LOC109893415	LOC109884819
LOC109893603	LOC109897470
LOC109876476	LOC109871298
LOC109885201	LOC109906211
ncbp2	fam53c
LOC109890533	LOC109865776
LOC109879744	fchsd1
LOC109897895	LOC109905112
LOC109889913	LOC116353305
LOC109903310	LOC109883390
LOC109888350	LOC109907099
LOC109884571	LOC109901837
LOC109882883	LOC109864437
LOC109900351	LOC116357822
bola2b	LOC109904894
dpm3	cd3e
LOC109871714	LOC109906294
LOC109903373	LOC109903457
LOC109894251	LOC109880654
LOC109881792	LOC109878054
LOC109909528	LOC109902840
ppp2r3c	LOC109902055
LOC109892394	LOC109865698
LOC109883306	LOC109899669
apoo	LOC109901978
LOC109864610	LOC109865921
bckdha	LOC109905409
LOC109900502	LOC109899691
LOC109890658	LOC109882305
LOC116360229	LOC109870786
LOC109866299	LOC109890990
LOC109902049	LOC109901997
LOC109872841	LOC109909278
LOC109905714	LOC109874164
rbis	LOC109907529
LOC109866109	LOC109903877
LOC109905199	LOC109899711
LOC109902670	LOC109891551
LOC109864995	LOC109873628
pdss1	LOC116373438
LOC109872934	LOC109906295
LOC109864419	LOC109909873
LOC109894373	LOC109889410
LOC109899809	LOC109883852
LOC109899475	LOC109891359
LOC109869346	LOC109872161
dnai1	LOC109909804
LOC109905944	LOC116359991
LOC109869009	LOC109895465
LOC109868629	LOC109893780
LOC109903426	LOC109904132
LOC109890540	LOC109898144
LOC116358539	aff3
LOC109884602	LOC109879012
LOC109865938	LOC116374436
LOC109875541	LOC109866557
LOC109872825	LOC109895670
LOC109869201	LOC109865735
LOC109903928	LOC116360052
atp5pf	LOC109873091
LOC109880560	LOC109879544
LOC116359724	LOC109909380
LOC109866340	LOC109869087
LOC109896390	LOC109878804
LOC109878638	LOC109869840
LOC109872150	LOC109902845
LOC109890054	LOC109907523
LOC109873178	LOC109902012
LOC109894208	LOC109901943
LOC109895843	LOC109877783
LOC109866728	LOC109871944
LOC116373988	LOC109879471
LOC109880059	LOC109907119
LOC109906199	LOC109892709
smim12	LOC116371700
LOC109889641	LOC116371448
gemin6	LOC116360127
LOC116352797	LOC109875186
LOC109890647	LOC109906661
LOC109889303	LOC109875805
LOC109902309	LOC109889861
LOC109876444	LOC116371778
LOC109888572	LOC116372953
LOC109907740	LOC109904371
LOC109875583	LOC109876620
LOC109905461	LOC116360108
LOC109869589	LOC109891951
LOC109895354	LOC109891272
LOC109897622	LOC109899278
msra	LOC109876112
LOC109907351	LOC109884266
urad	LOC109909501
LOC109894241	otud4
LOC109899672	LOC109899642
LOC109889424	LOC109869918
LOC116354433	LOC109898864
lnx1	LOC109894221
LOC109900885	LOC109866087
LOC109894574	LOC109895991
LOC109865028	LOC109891841
LOC109900273	LOC116375286
prc1	LOC109900830
LOC109866819	LOC109876719
pagr1	LOC109869169
LOC109864985	LOC109895370
LOC109892920	LOC109891981
LOC109901797	ptprc
echs1	LOC109888501
LOC109903916	LOC109905123
LOC116364357	LOC109891415
LOC109866498	LOC109892851
LOC109885165	LOC109904603
LOC109878683	LOC109889982
LOC109890734	il34
LOC109873199	LOC109864948
LOC116352787	LOC116365368
ndufs4	LOC109878377
LOC109867907	LOC109903711
LOC109892782	LOC109906859
LOC116356321	LOC116375325
LOC109893151	LOC109889650
LOC109866930	LOC109894586
LOC109891274	LOC109902207
LOC109887567	LOC109881605
LOC109869742	daw1
LOC109867301	LOC109888176
LOC109890704	LOC109898302
LOC109897749	LOC109891850
LOC109880420	eogt
LOC109874218	LOC109880876
LOC116363541	LOC109886480
LOC109902822	LOC109886895
LOC109909862	LOC109874333
LOC109865645	LOC109890661
LOC116358292	LOC109871685
	LOC109902487
	LOC116374401
	LOC109873020
	LOC109880464
	LOC109896886
	LOC109908831
	LOC109878970
	LOC109884019
	slc6a15
	LOC109874943
	LOC109882910
	LOC109876076
	LOC109879814
	LOC109891189
	LOC109875560
	LOC109873459
	LOC109865955
	LOC109909152
	LOC109865912
	LOC109880367
	LOC109907151
	LOC109885236
	LOC109898512
	LOC109894711
	LOC116372126
	LOC109876785
	LOC109890853
	LOC109890429
	LOC109881466
	LOC109871903
	LOC116372494
	LOC109874392
	LOC109888590
	LOC116374038
	LOC109883438
	LOC109901659
	LOC109889696
	LOC109902571
	gfra1
	LOC109888681
	LOC109879270
	LOC116371666
	LOC109869304
	LOC109889812
	LOC109885202
	LOC116371786
	LOC109907132
	LOC109867762
	LOC109909277
	LOC109874948

## Sheet: T41_TvsNT
Non-Transgenic after feed deprivation and refeeding vs. Transgenic 28 Days after feed restriction and then refeeding at Day 41						GO terms from: https://biit.cs.ut.ee/gprofiler/gost (default settings), only Biological Process			*The direction of regulation is relative to transgenic
Up-regulated	Down-regulated	Up-regulated count	Down-regulated count		Enriched GO terms for up-regulated			Enriched GO terms for down-regulated
LOC109907807	LOC116358281	253	627		term_name	term_id	adjusted_p_value	term_name	term_id	adjusted_p_value
LOC109871495	LOC109888404							immune system process	GO:0002376	1.14326e-15
LOC109873304	LOC109907525							immune response	GO:0006955	1.13589e-09
LOC109885665	LOC109882525							antigen processing and presentation	GO:0019882	9.52712e-08
LOC109892788	LOC109876354							response to stimulus	GO:0050896	5.68564e-07
LOC109884200	LOC109891717							cell death	GO:0008219	0.000212902
LOC109906365	LOC109874028							apoptotic process	GO:0006915	0.000662701
LOC109897048	LOC109896976							programmed cell death	GO:0012501	0.000686664
LOC116355492	LOC109903608							regulation of apoptotic process	GO:0042981	0.00190878
LOC109866292	LOC109872828							regulation of programmed cell death	GO:0043067	0.00190878
LOC116374428	LOC109877323							regulation of cell death	GO:0010941	0.00255546
fosl2	LOC109866068							biological regulation	GO:0065007	0.00692218
LOC109874799	LOC116358921							regulation of immune response	GO:0050776	0.00791008
tnfrsf17	LOC109889396							antigen processing and presentation of endogenous antigen	GO:0019883	0.00907188
LOC109893476	LOC109877238							antigen processing and presentation of endogenous peptide antigen via MHC class I	GO:0019885	0.00907188
LOC109868821	LOC109898147							antigen processing and presentation of peptide antigen via MHC class I	GO:0002474	0.00907188
LOC109877478	LOC109908394							antigen processing and presentation of peptide antigen	GO:0048002	0.00907188
LOC109898112	LOC109865796							antigen processing and presentation of endogenous peptide antigen	GO:0002483	0.00907188
LOC109894474	LOC109868484							regulation of cellular process	GO:0050794	0.0240638
LOC109887972	LOC109901144							regulation of immune system process	GO:0002682	0.0339579
LOC109906199	LOC109900774							regulation of biological process	GO:0050789	0.0355687
LOC116363890	LOC109900776							phagocytosis	GO:0006909	0.0373165
LOC116355452	LOC116375286							phagolysosome assembly	GO:0001845	0.04985
LOC109871458	LOC109907528							http://revigo.irb.hr/
LOC109872005	LOC116353305							After Revigo (Small output and Danio rerio database used)
LOC109889641	LOC116369252							immune system process	GO:0002376
LOC109899861	LOC109864326							immune response	GO:0006955
LOC116353944	LOC109882534							cell death	GO:0008219
LOC109906701	LOC109871853							regulation of apoptotic process	GO:0042981
LOC109903629	LOC109903456							response to stimulus	GO:0050896
LOC109871211	LOC109864996							biological regulation	GO:0065007
LOC109895711	LOC109895627							phagocytosis	GO:0006909
LOC109883314	LOC109868291							apoptotic process	GO:0006915
LOC109893213	LOC109905458							regulation of immune response	GO:0050776
LOC109889424	LOC109889552							regulation of immune system process	GO:0002682
LOC109864585	LOC109869621							regulation of cell death	GO:0010941
LOC109909355	LOC109878156							regulation of cellular process	GO:0050794
LOC109892714	LOC109893495							regulation of biological process	GO:0050789
pdss1	LOC109903588							phagolysosome assembly	GO:0001845
LOC109899900	tmem249
LOC109898626	LOC109896975
homer2	LOC109904721
LOC109893588	LOC109903606
LOC109867094	LOC109890921
LOC109907448	LOC109893230
LOC116366312	LOC109876285
kcnq2	LOC109906384
LOC116374710	LOC109880715
LOC109897924	LOC109907531
LOC109873029	LOC109893019
LOC109893270	LOC109894771
LOC109891276	LOC116375325
LOC109875535	LOC109884110
LOC116366331	LOC109894808
LOC109890756	LOC109908994
LOC109876306	LOC109898231
LOC109871289	LOC109907296
LOC109868382	LOC109878675
LOC109882679	LOC109868077
LOC109874478	LOC109868942
slc37a2	LOC109885656
LOC116373089	LOC109876719
LOC116374029	LOC109907524
LOC109885414	LOC109871111
LOC109904788	dusp26
LOC109875915	vsir
LOC116375778	LOC116375869
LOC109899080	LOC109897393
LOC109900795	cd3e
LOC116370529	LOC109870807
dnajc21	LOC109896001
LOC109881113	LOC109891343
LOC109907799	LOC109871944
LOC109867291	LOC109878737
LOC109899913	LOC109891841
LOC116373988	LOC109891359
LOC109889161	LOC109900696
LOC109891713	LOC116360109
LOC109875144	LOC109876973
kiaa1324	LOC109896973
LOC116359897	LOC109872356
LOC109875174	LOC109894682
LOC109873652	LOC116354754
LOC109875243	LOC109909387
LOC109868115	LOC116359748
LOC109877962	LOC109898987
LOC109909618	LOC109894172
LOC109884602	LOC109886235
LOC109869962	LOC109869697
LOC109894221	LOC109906349
LOC109872277	LOC109892683
LOC109896130	LOC116354027
odc1	LOC109890853
LOC109902106	LOC109908386
LOC109888546	LOC109903607
LOC116374856	LOC109881073
LOC116353159	LOC109884113
LOC109892058	LOC109895322
nxnl2	LOC109870786
LOC109869888	LOC109908154
pde9a	LOC109901106
LOC109880708	kiaa0040
LOC109892550	fermt3
LOC109892457	LOC109870884
LOC109896081	LOC109873749
LOC109884001	LOC109901488
LOC109909208	LOC116355000
LOC116371903	LOC109908133
LOC116355449	LOC109866401
pkd1l1	LOC109880757
LOC109868318	LOC109906295
LOC109877173	LOC109880614
LOC109889125	LOC109875593
LOC109869007	LOC109904132
LOC109905018	LOC109900366
LOC116366311	LOC109864764
sycn	LOC109874757
LOC109880242	LOC109901755
LOC109896314	LOC109888590
pacrg	LOC109905114
LOC109868424	LOC116374357
LOC109895843	LOC109894030
LOC116376039	LOC109874027
LOC116358906	LOC109907527
LOC109909458	LOC109907197
LOC116376737	LOC109903451
LOC109894127	LOC109888681
LOC109907896	LOC116354035
LOC116374646	LOC109871198
ppan	LOC109892050
phkg1	LOC109884002
LOC109869742	LOC109865748
LOC109870233	LOC109888339
LOC109879103	LOC109873056
LOC109908022	LOC109865251
LOC109908783	LOC109907532
LOC109902655	LOC116360538
LOC109877335	LOC109893012
LOC109902749	LOC109875117
slc27a4	LOC109890985
LOC109875163	LOC109896972
LOC109893767	LOC109886487
LOC109899268	LOC109899934
LOC109867907	LOC109894148
LOC109892387	LOC109881295
LOC109897331	LOC116360127
LOC109899753	LOC109903745
LOC109869706	LOC109885424
LOC109907870	LOC116352800
LOC109865367	LOC109888176
LOC109888818	LOC116362797
LOC109874432	LOC109876418
LOC109908977	LOC109889441
LOC109880621	LOC109872023
LOC109892394	LOC109884282
LOC109908920	LOC109906489
LOC116358211	LOC109900713
LOC109876304	arap2
LOC109889762	LOC109881875
LOC116362675	LOC109903604
LOC109868010	LOC109890646
LOC109900335	LOC109880921
LOC109874178	LOC116352950
LOC109882974	LOC109893183
LOC109892686	LOC109892991
LOC109903500	LOC109879669
smim12	LOC109909540
LOC109874052	LOC109894641
ccdc137	st3gal4
LOC109869121	LOC109902975
LOC109877502	LOC109871062
LOC109898123	LOC109872014
chchd10	LOC116363963
LOC109887182	lcp1
LOC109889948	LOC109891272
LOC109869820	LOC109880201
smchd1	LOC109873144
LOC116375256	LOC109888164
LOC109895878	LOC109889434
LOC116355508	LOC116371459
LOC109877301	LOC109879661
LOC109899944	LOC109903570
sptssb	LOC109901118
LOC109904752	LOC109878504
LOC109876372	LOC109875805
LOC109908365	LOC109865776
LOC109897054	LOC109886873
LOC109878136	LOC109879372
LOC109907340	LOC109875549
msmp	LOC109867451
LOC109872047	LOC109905749
LOC109907462	LOC116362683
LOC116361467	LOC109884280
LOC109872131	LOC109889341
LOC109877481	LOC109892515
LOC116359896	LOC109874973
LOC109864527	LOC109898302
agxt2	LOC109876311
LOC109882343	LOC109864437
LOC109899756	LOC109902061
LOC109868827	pik3cd
vcan	LOC109898325
LOC109874234	LOC109903718
LOC109909176	LOC109905628
LOC109875210	LOC109878732
LOC116359628	LOC109881350
LOC109872860	LOC109889266
LOC109885080	LOC109893207
LOC109874940	LOC109907579
LOC109907357	LOC116373395
LOC109900548	LOC116359939
LOC109867929	LOC109874337
LOC109884723	LOC116372098
lnx1	LOC109882117
LOC109885679	LOC109866141
LOC109878182	LOC109878898
LOC109898157	LOC109889050
utp4	LOC109893829
LOC109903309	LOC109890667
LOC109900074	LOC109880464
mrpl40	LOC109892818
LOC109870121	LOC109904500
LOC109873126	LOC109909873
LOC109890100	LOC116359311
LOC109905047	LOC109896886
LOC109885171	LOC109890397
LOC109897007	LOC109900863
LOC109907973	LOC109872197
LOC109872105	LOC109872830
LOC109889401	LOC109869512
LOC109901046	LOC109908148
LOC109876485	LOC109866435
fgf19	LOC109870845
LOC109869617	LOC116360548
acadvl	LOC109880698
cda	LOC109903458
LOC109894333	LOC109905112
LOC109864910	LOC109900778
LOC109865938	LOC109898929
LOC109880930	LOC109866763
LOC109887225	angptl3
LOC116358539	LOC109866940
LOC109876658	LOC109903770
LOC109904312	LOC109864434
LOC109906595	LOC109909850
LOC109904357	LOC109902119
LOC109894857	btk
LOC109902090	LOC109900773
LOC109874127	LOC109891551
LOC109895123	LOC109876890
LOC109901319	LOC109882085
LOC109892978	LOC109901666
LOC109871407	LOC109864962
	LOC116354007
	LOC109896054
	LOC109895337
	LOC109875903
	dok2
	LOC109872738
	LOC109879822
	LOC109865912
	LOC109906353
	LOC109905069
	LOC109896587
	cdo1
	LOC109900514
	LOC109877382
	LOC109906458
	LOC109902065
	LOC109896978
	LOC109891288
	LOC109891346
	LOC109903115
	LOC109864646
	LOC109881828
	LOC109871311
	LOC109877047
	LOC109873795
	LOC109892107
	irf8
	LOC109893025
	LOC109868363
	LOC109870891
	LOC109905325
	LOC109892952
	LOC109903132
	LOC109902736
	LOC109871960
	LOC116354752
	LOC109892137
	LOC109888711
	LOC109892506
	LOC109894714
	LOC109903184
	LOC109892496
	LOC109899502
	LOC109872438
	LOC109867665
	LOC116354404
	LOC109865654
	LOC109896483
	LOC116374143
	LOC109875326
	LOC109909226
	LOC109898724
	LOC109867538
	LOC116355503
	LOC109902430
	LOC109864626
	LOC109896907
	LOC109884699
	LOC109894543
	LOC116371611
	LOC109909953
	fchsd1
	LOC109897906
	LOC109874735
	LOC109896204
	LOC109904738
	LOC109882634
	LOC109903996
	LOC109880986
	LOC109894727
	LOC109902094
	LOC109864499
	LOC116370069
	LOC109899404
	LOC109880361
	LOC109890794
	LOC109879680
	LOC109872478
	LOC109901473
	LOC109895509
	LOC109906346
	LOC109877350
	LOC109896111
	LOC109897468
	LOC116357468
	LOC109865462
	LOC109901341
	LOC109908382
	LOC109882016
	LOC109867288
	LOC116371868
	LOC116353003
	LOC109874198
	ptprc
	LOC109908594
	LOC109908872
	LOC109907825
	LOC109908848
	LOC109873489
	LOC109898217
	LOC109870643
	LOC109873215
	LOC109901308
	LOC109886633
	LOC109870911
	LOC109890129
	LOC109880677
	pdcd4
	LOC109871087
	LOC109882818
	LOC109874230
	LOC109878769
	glp2r
	LOC109900003
	LOC109903385
	LOC109907048
	LOC109895465
	LOC109878555
	LOC109864871
	LOC109864958
	LOC109883864
	LOC109903960
	LOC109876194
	LOC109870629
	LOC109889728
	LOC109881999
	LOC109905498
	dapl1
	LOC109879550
	LOC109870336
	LOC109875334
	LOC116352758
	LOC109881371
	LOC109874333
	LOC109901595
	LOC116359588
	LOC109910262
	LOC109901677
	igsf6
	LOC109867112
	LOC116374425
	LOC109884065
	LOC109888668
	LOC109893421
	tep1
	LOC109874960
	LOC109907656
	LOC109888676
	LOC109875723
	LOC109902168
	LOC109878684
	LOC116366483
	LOC109892958
	LOC109878468
	plk2
	LOC109877679
	LOC109888418
	LOC109874582
	LOC116362530
	LOC116358240
	LOC109876054
	LOC116353968
	wdfy4
	LOC116359993
	LOC116354809
	LOC109877920
	LOC116365073
	LOC109907445
	LOC109908014
	LOC109875970
	LOC109878126
	LOC109908864
	LOC109865792
	LOC109883241
	LOC109904823
	LOC116374436
	LOC109883253
	LOC109898709
	LOC109904603
	LOC109867325
	LOC109893491
	LOC116361451
	LOC109869867
	LOC109874437
	LOC109865057
	LOC109896797
	card11
	LOC109875578
	LOC109905506
	LOC109904371
	LOC109908441
	LOC109870947
	aff3
	LOC109910102
	LOC109905557
	LOC109886606
	LOC109881441
	LOC109877869
	LOC109899248
	LOC109867380
	LOC109905212
	LOC109905842
	LOC109895367
	LOC109893494
	LOC109904198
	LOC109897470
	LOC109889791
	LOC109869031
	LOC109884819
	LOC109868439
	LOC109883630
	LOC109880963
	LOC116366499
	LOC109872436
	plxdc2
	LOC109868721
	LOC109906559
	LOC109873459
	LOC109898308
	LOC109895899
	LOC109892665
	LOC109905729
	malt1
	LOC109877655
	LOC109866567
	mpeg1
	LOC109882020
	LOC109874180
	LOC109886366
	LOC109898561
	LOC109899278
	LOC109875198
	LOC109902661
	LOC109878346
	LOC109873028
	LOC109889270
	LOC109899280
	LOC109885204
	LOC109875186
	LOC109881734
	LOC109876909
	LOC109905265
	LOC109890212
	LOC109868220
	LOC109909680
	LOC109868920
	LOC109898720
	LOC109898445
	LOC109870810
	LOC116353121
	LOC109905123
	LOC109880876
	LOC109907416
	LOC109877763
	eif4e2
	LOC109899105
	LOC109909078
	LOC109894300
	LOC109896930
	LOC109881469
	LOC109906312
	LOC109897713
	LOC116358989
	LOC109891415
	xpnpep2
	LOC109871308
	LOC116372992
	LOC109879302
	LOC109895370
	LOC109870921
	LOC109886121
	LOC109904039
	LOC109887602
	LOC109905970
	LOC109909227
	LOC109905689
	LOC109872701
	LOC109881402
	LOC109879117
	LOC109884463
	LOC109873009
	LOC109877600
	LOC109901063
	tp73
	LOC116375859
	panx1
	LOC109870254
	LOC109908247
	LOC109901919
	LOC109865812
	LOC109884281
	syk
	LOC109905200
	LOC116353106
	LOC109893632
	LOC109880268
	LOC109905107
	LOC109870407
	LOC109906552
	LOC109894613
	LOC109877329
	LOC109869212
	LOC109900669
	LOC109906767
	LOC116374211
	LOC109892520
	LOC116355367
	LOC109899636
	LOC109881820
	LOC109897092
	LOC109895961
	LOC109891951
	LOC109900900
	LOC116371842
	LOC109907523
	LOC109903663
	LOC109864792
	LOC109902060
	LOC109881085
	LOC109894189
	LOC109876775
	LOC109906478
	LOC109866349
	gpr34
	ncf4
	LOC109867150
	LOC109901398
	LOC109864361
	LOC109903333
	LOC109903299
	LOC109893186
	LOC109878306
	LOC116366328
	LOC109867280
	LOC109908744
	fbxo2
	LOC109881216
	LOC109890870
	LOC109905868
	LOC109899241
	LOC109869507
	LOC116353360
	LOC109873529
	LOC109905143
	LOC109876020
	LOC109870400
	LOC109896427
	LOC109867198
	LOC109883242
	LOC109879439
	LOC109893591
	LOC109878653
	LOC109877394
	LOC109867220
	LOC116352812
	LOC116362526
	LOC109870392
	LOC109878938
	LOC109875849
	LOC109900409
	cflar
	LOC109909381
	LOC109906334
	LOC109892811
	LOC109871918
	LOC109865614
	LOC109881364
	LOC109884551
	LOC116356568
	LOC116354759
	ccn6
	LOC109882253
	itgae
	LOC109904648
